# Supplementary material for: Carbohydrate Counting: A Bibliometric Analysis with a Focus on Research
Source: Nutrients. 2024 Sep 26;16(19):3249. doi: 10.3390/nu16193249 (PMC11478275; doi:10.3390/nu16193249)
Supplement: Supplementary file 1 [file nutrients-16-03249-s001.zip]

Archive with 1 entries (1 files):
- nutrients-3145779-supplementary.xls
