# Supplementary material for: Carbohydrate Counting: A Bibliometric Analysis with a Focus on Research
Source: Nutrients. 2024 Sep 26;16(19):3249. doi: 10.3390/nu16193249 (PMC11478275; doi:10.3390/nu16193249)
Supplement: Supplementary file 1 [file nutrients-16-03249-s001.zip › nutrients-3145779-supplementary.xls]

## Sheet: savedrecs
Publication Type	Authors	Book Authors	Book Editors	Book Group Authors	Author Full Names	Book Author Full Names	Group Authors	Article Title	Source Title	Book Series Title	Book Series Subtitle	Language	Document Type	Conference Title	Conference Date	Conference Location	Conference Sponsor	Conference Host	Author Keywords	Keywords Plus	Abstract	Addresses	Affiliations	Reprint Addresses	Email Addresses	Researcher Ids	ORCIDs	Funding Orgs	Funding Name Preferred	Funding Text	Cited References	Cited Reference Count	Times Cited, WoS Core	Times Cited, All Databases	180 Day Usage Count	Since 2013 Usage Count	Publisher	Publisher City	Publisher Address	ISSN	eISSN	ISBN	Journal Abbreviation	Journal ISO Abbreviation	Publication Date	Publication Year	Volume	Issue	Part Number
J	Gupta, L; Khandelwal, D; Kalra, S				Gupta, Lovely; Khandelwal, Deepak; Kalra, Sanjay			Applied carbohydrate counting	JOURNAL OF THE PAKISTAN MEDICAL ASSOCIATION			English	Article						Carbohydrate counting; Meal-time insulin; Basal insulin; Bolus insulin		Carbohydrate counting or carb counting is a meal planning technique for persons with diabetes for managing blood glucose levels by tracking the grams of carbohydrate consumed at meals. With better patient education and awareness, carb counting has become an important step in diabetes management. People with all types of diabetes can be benefited with this approach via improved glycaemic control a…	[Gupta, Lovely] Maharaja Agrasen Hosp, Dept Dietet, New Delhi, India; [Khandelwal, Deepak] Maharaja Agrasen Hosp, Dept Endocrinol, New Delhi, India; [Kalra, Sanjay] Bharti Hosp, Dept Endocrinol, Karnal, Haryana, India		Kalra, S (corresponding author), Bharti Hosp, Dept Endocrinol, Karnal, Haryana, India.	brideknl@gmail.com							8	7	9	0	9	PAKISTAN MEDICAL ASSOC	KARACHI	PMA HOUSE, AGA KHAN III RD, KARACHI, 00000, PAKISTAN	0030-9982			J PAK MED ASSOC	J. Pak. Med. Assoc.	SEP	2017	67	9
J	Bergenstal, RM; Johnson, ML; Powers, MA; Wynne, AG; Vlajnic, A; Hollander, PA				Bergenstal, Richard M.; Johnson, Mary L.; Powers, Margaret A.; Wynne, Alan G.; Vlajnic, Aleksandra; Hollander, Priscilla A.			Using a simple algorithm (ALG) to adjust mealtime glulisine (GLU) based on pre-prandial glucose patterns is a safe and effective alternative to carbohydrate counting (carb count)	DIABETES			English	Meeting Abstract	66th Annual Meeting of the American-Diabetes-Association	JUN 09-13, 2006	Washington, DC																0	5	6	0	2	AMER DIABETES ASSOC	ALEXANDRIA	1701 N BEAUREGARD ST, ALEXANDRIA, VA 22311-1717 USA	0012-1797			DIABETES	Diabetes	JUN	2006	55
J	Witkow, S; Liberty, IF; Goloub, I; Kaminsky, M; Otto, O; Rabia, Y; Boehm, IH; Golan, R				Witkow, Shulamit; Liberty, Idit F. F.; Goloub, Irina; Kaminsky, Malka; Otto, Olga; Rabia, YonesAbu; Boehm, Ilana Harman; Golan, Rachel			Simplifying carb counting: A randomized controlled study - Feasibility and efficacy of an individualized, simple, patient-centred carb counting tool	ENDOCRINOLOGY DIABETES & METABOLISM			English	Article						carbohydrate counting; patient instruction; type 1 diabetes	GLYCEMIC CONTROL; DEPRESSION; OUTCOMES; PEOPLE	Introduction: The purpose of this study was to introduce and test a simple, individualized carbohydrate counting tool designed for persons with Type 1 Diabetes Mellitus (T1DM) in order to determine whether the tool improved A1C levels for participants with age, education or language barriers.Methods: In a randomized controlled trial, 85 participants were offered six diabetes instructional session…	[Witkow, Shulamit; Liberty, Idit F. F.; Goloub, Irina; Kaminsky, Malka; Otto, Olga; Rabia, YonesAbu] Soroka Univ, Diabet Unit, Med Ctr, POB 151, Beer Sheva, Israel; [Liberty, Idit F. F.; Golan, Rachel] Ben Gurion Univ Negev, Beer Sheva, Israel; [Otto, Olga; Rabia, YonesAbu; Boehm, Ilana Harman] Clalit HMO Negev, Beer Sheva, Israel	Ben Gurion University; Soroka Medical Center; Ben Gurion University	Liberty, IF (corresponding author), Soroka Univ, Diabet Unit, Med Ctr, POB 151, Beer Sheva, Israel.	iliberty@bgu.ac.il	Golan, Rachel/AAA-5961-2021						20	2	2	2	3	WILEY	HOBOKEN	111 RIVER ST, HOBOKEN 07030-5774, NJ USA		2398-9238		ENDOCRIN DIAB METAB	Endocrinol. Diabetes Metab.	MAR	2023	6	2
J	Kawamura, T				Kawamura, T.			The importance of carbohydrate counting in the treatment of children with diabetes	PEDIATRIC DIABETES			English	Review							ARTIFICIAL PANCREAS; INSULIN DELIVERY; GLYCEMIC CONTROL; GROWTH-FACTORS; ADOLESCENTS; HYPOGLYCEMIA; EDUCATION; THERAPY	Carbohydrate (Carb) counting is a meal planning approach for patients with diabetes mellitus that focuses on carbohydrate as the primary nutrient affecting postprandial glycemic response. The concept of carb counting is not new. In the early 1990`s the Diabetes Control and Complications Trial (DCCT) used carb counting as one of its education tools. More recently, short acting insulin analogues an…	Osaka City Univ, Sch Med, Dept Pediat, Osaka 545, Japan	Osaka Metropolitan University	Kawamura, T (corresponding author), 1-5-7 Asahi Machi,Abeno Ku, Osaka 5458585, Japan.	kawam@med.osaka-cu.ac.jp	Kawamura, Tomoyuki/AAK-1049-2021	Kawamura, Tomoyuki/0000-0002-3593-9910					25	60	68	0	14	WILEY	HOBOKEN	111 RIVER ST, HOBOKEN 07030-5774, NJ USA	1399-543X	1399-5448		PEDIATR DIABETES	Pediatr. Diabetes	OCT	2007	8
J	Gupta, L; Khandelwal, D; Kalra, S				Gupta, Lovely; Khandelwal, Deepak; Kalra, Sanjay			Carbohydrate counting-1: South Asian framework	JOURNAL OF THE PAKISTAN MEDICAL ASSOCIATION			English	Article						Carbohydrate counting; Exchange list; Diabetes; Glucose monitoring; Insulin	TYPE-1 DIABETES-MELLITUS	Carbohydrate counting or carb counting is a meal planning technique for persons with diabetes for managing blood glucose levels by tracking the grams of carbohydrate consumed at meals. It has shown to improve glycaemic control and glycaemic variability and decreases risk of hypoglycaemia in persons with diabetes especially on insulins. It needs basic education of the patient regarding meal plan, …	[Gupta, Lovely] Maharaja Agrasen Hosp, Dept Dietet, New Delhi, India; [Khandelwal, Deepak] Maharaja Agrasen Hosp, Dept Endocrinol, New Delhi, India; [Kalra, Sanjay] Bharti Hosp, Dept Endocrinol, Karnal, India		Kalra, S (corresponding author), Bharti Hosp, Dept Endocrinol, Karnal, India.	brideknl@gmail.com							9	4	4	0	4	PAKISTAN MEDICAL ASSOC	KARACHI	PMA HOUSE, AGA KHAN III RD, KARACHI, 00000, PAKISTAN	0030-9982			J PAK MED ASSOC	J. Pak. Med. Assoc.	AUG	2017	67	8
J	Bergenstal, RM; Johnson, M; Powers, MA; Wynne, A; Vlajnic, A; Hollander, P; Rendell, M				Bergenstal, Richard M.; Johnson, Mary; Powers, Margaret A.; Wynne, Alan; Vlajnic, Aleksandra; Hollander, Priscilla; Rendell, Marc			Adjust to target in type 2 diabetes - Comparison of a simple algorithm with carbohydrate counting for adjustment of mealtime insulin glulisine	DIABETES CARE			English	Article							POSTPRANDIAL HYPERGLYCEMIA; MICROVASCULAR COMPLICATIONS; THERAPY; EFFICACY; GLUCOSE; PEOPLE; LISPRO; BASAL	OBJECTIVE - Carbohydrate counting is an effective approach to mealtime insulin adjustment in type I diabetes but has not been rigorously assessed in type 2 diabetes. We sought to compare an insulin-to-carbohydrate ratio with a simple algorithm for adjusting the dose of prandial insulin glusiline. RESEARCH AND DESIGN METHODS - This 24-week, multicenter, randomized, controlled study compared two al…	[Bergenstal, Richard M.; Johnson, Mary; Powers, Margaret A.] Int Diabet Ctr Pk Nicollet, Minneapolis, MN 55416 USA; [Wynne, Alan] Cotton ONeil Clin, Topeka, KS USA; [Vlajnic, Aleksandra] Sanofi Aventis US, Bridgewater, NJ USA; [Hollander, Priscilla] Baylor Endocrine Ctr, Dallas, TX USA; [Rendell, Marc] Creighton Diabet Ctr, Omaha, NE USA	International Diabetes Center; Sanofi-Aventis; Creighton University	Bergenstal, RM (corresponding author), Int Diabet Ctr Pk Nicollet, Minneapolis, MN 55416 USA.	richard.bergenstal@parknicollet.com							25	121	141	0	9	AMER DIABETES ASSOC	ALEXANDRIA	1701 N BEAUREGARD ST, ALEXANDRIA, VA 22311-1717 USA	0149-5992	1935-5548		DIABETES CARE	Diabetes Care	JUL	2008	31	7
J	Ranasinghe, P; Senadeera, VR; Senarathna, R; Sapurnika, U; Ramanayake, V; Jayawardena, R				Ranasinghe, Priyanga; Senadeera, Vidarsha Rajini; Senarathna, Rashmi; Sapurnika, Uththara; Ramanayake, Vindhya; Jayawardena, Ranil			RETRACTED: The Association between the Parents' Knowledge of Carbohydrate Counting and the Glycaemic Control of the Children with Type 1 Diabetes (Retracted Article)	INTERNATIONAL JOURNAL OF PEDIATRICS			English	Article; Retracted Publication							METABOLIC-CONTROL; TRENDS	Background. Medical nutritional therapy is an important component of type 1 diabetes (T1D) care in children and carbohydrate counting is one such method. We aimed to evaluate the knowledge of carbohydrate counting among parents of children with T1D from Sri Lanka and study its association with the child's glycaemic control. Methods. A descriptive cross- sectional study was conducted among parents…	[Ranasinghe, Priyanga; Senadeera, Vidarsha Rajini; Senarathna, Rashmi; Sapurnika, Uththara; Ramanayake, Vindhya; Jayawardena, Ranil] Univ Colombo, Fac Med, Colombo, Sri Lanka; [Jayawardena, Ranil] Queensland Univ Technol, Inst Hlth & Biomed Innovat, Brisbane, Qld, Australia	University of Colombo; Queensland University of Technology (QUT)	Ranasinghe, P (corresponding author), Univ Colombo, Fac Med, Colombo, Sri Lanka.	priyanga.ranasinghe@gmail.com	Ranasinghe, Priyanga/C-9772-2011; Jayawardena, Ranil/D-8693-2016	Ranasinghe, Priyanga/0000-0002-1522-9276; Jayawardena, Ranil/0000-0002-7352-9365					25	1	1	0	2	HINDAWI LTD	LONDON	ADAM HOUSE, 3RD FLR, 1 FITZROY SQ, LONDON, W1T 5HF, ENGLAND	1687-9740	1687-9759		INT J PEDIAT	Int. J. Pediatr.		2018	2018
J	Joubert, M; Meyer, L; Doriot, A; Dreves, B; Jeandidier, N; Reznik, Y				Joubert, Michael; Meyer, Laurent; Doriot, Aline; Dreves, Bleuenn; Jeandidier, Nathalie; Reznik, Yves			Prospective Independent Evaluation of the Carbohydrate Counting Accuracy of Two Smartphone Applications	DIABETES THERAPY			English	Article						Carbohydrate counting; Flexible insulin therapy; Smartphone applications; Type 1 diabetes	POSTPRANDIAL GLYCEMIC CONTROL; INSULIN THERAPY; CHILDREN; MEAL; ADOLESCENTS; BOLUS	Introduction Smartphone applications (apps) have been designed that help patients to accurately count their carbohydrate intake in order to optimize prandial insulin dose matching. Our aim was to evaluate the accuracy of two carbohydrate (carb) counting apps. Methods Medical students, in the role of mock patients, evaluated meals using two smartphone apps: Foodvisor(R) (which uses automatic food …	[Joubert, Michael; Doriot, Aline; Dreves, Bleuenn; Reznik, Yves] Caen Univ Hosp, Diabet Care Unit, Caen, France; [Meyer, Laurent; Jeandidier, Nathalie] Strasbourg Univ Hosp, Diabet Care Unit, Strasbourg, France	CHU de Caen NORMANDIE; Universite de Caen Normandie; CHU Strasbourg; Universites de Strasbourg Etablissements Associes; Universite de Strasbourg	Joubert, M (corresponding author), Caen Univ Hosp, Diabet Care Unit, Caen, France.	joubert-m@chu-caen.fr		joubert, michael/0000-0002-8731-7355					22	4	4	1	6	SPRINGER HEIDELBERG	HEIDELBERG	TIERGARTENSTRASSE 17, D-69121 HEIDELBERG, GERMANY	1869-6953	1869-6961		DIABETES THER	Diabetes Ther.	JUL	2021	12	7
J	Göksen, D; Altinok, YA; Özen, S; Demir, G; Darcan, S				Goksen, Damla; Altinok, Yasemin Atik; Ozen, Samim; Demir, Gunay; Darcan, Sukran			Effects of Carbohydrate Counting Method on Metabolic Control in Children with Type 1 Diabetes Mellitus	JOURNAL OF CLINICAL RESEARCH IN PEDIATRIC ENDOCRINOLOGY			English	Article						Type 1 diabetes; blood glucose; dietary carbohydrates; medical nutrition therapy; child; adolescents	GLYCEMIC CONTROL; GLARGINE; THERAPY	Objective: Medical nutritional therapy is important for glycemic control in children and adolescents with type 1 diabetes mellitus (T1DM). Carbohydrate (carb) counting, which is a more flexible nutritional method, has become popular in recent years. This study aimed to investigate the effects of carb counting on metabolic control, body measurements and serum lipid levels in children and adolescen…	[Goksen, Damla; Altinok, Yasemin Atik; Ozen, Samim; Demir, Gunay; Darcan, Sukran] Ege Univ, Sch Med, Dept Pediat Endocrinol, Izmir, Turkey	Ege University	Altinok, YA (corresponding author), Ege Univ, Sch Med, Dept Pediat Endocrinol, Izmir, Turkey.	yaseminatik@yahoo.com.tr	Atik-Altınok, Yasemin/A-5858-2019; Ozen, Samim/A-4342-2016	Atik-Altınok, Yasemin/0000-0001-5851-1012; Demir, Gunay/0000-0003-1468-1647; Ozen, Samim/0000-0001-7037-2713					13	33	37	1	19	GALENOS YAYINCILIK	FINDIKZADE	ERKAN MOR, MOLLA GURANI CAD 21-1, FINDIKZADE, ISTANBUL 34093, TURKEY	1308-5727	1308-5735		J CLIN RES PEDIATR E	J. Clin Res. Pediatr. Endocrinol.		2014	6	2
J	Roversi, C; Vettoretti, M; Del Favero, S; Facchinetti, A; Choudhary, P; Sparacino, G				Roversi, Chiara; Vettoretti, Martina; Del Favero, Simone; Facchinetti, Andrea; Choudhary, Pratik; Sparacino, Giovanni		Hypo-RESOLVE Consortium	Impact of Carbohydrate Counting Error on Glycemic Control in Open-Loop Management of Type 1 Diabetes: Quantitative Assessment Through an In Silico Trial	JOURNAL OF DIABETES SCIENCE AND TECHNOLOGY			English	Article						carbohydrate counting error; glycemic control; type 1 diabetes; in silico trial	INTENSIVE INSULIN THERAPY; CHILDREN; ADULTS	Background: In the management of type 1 diabetes (T1D), systematic and random errors in carb-counting can have an adverse effect on glycemic control. In this study, we performed an in silico trial aiming at quantifying the impact of different levels of carb-counting error on glycemic control. Methods: The T1D patient decision simulator was used to simulate 7-day glycemic profiles of 100 adults us…	[Roversi, Chiara; Vettoretti, Martina; Del Favero, Simone; Facchinetti, Andrea; Sparacino, Giovanni] Univ Padua, Dept Informat Engn, Via G Gradenigo 6B, I-35131 Padua, Italy; [Choudhary, Pratik] Kings Coll London, Dept Diabet, London, England	University of Padua; University of London; King's College London	Sparacino, G (corresponding author), Univ Padua, Dept Informat Engn, Via G Gradenigo 6B, I-35131 Padua, Italy.	gianni@dei.unipd.it	Choudhary, Pratik/D-7701-2015; Del Favero, Simone/C-3758-2016	Roversi, Chiara/0000-0001-5320-1082; Vettoretti, Martina/0000-0002-5020-1818; Del Favero, Simone/0000-0002-8214-2752; Choudhary, Pratik/0000-0001-7635-4735	Innovative Medicines Initiative 2 Joint Undertaking (JU) [777460]; European Union; EFPIA and T1D Exchange; JDRF; International Diabetes Federation (IDF); Leona M. and Harry B. Helmsley Charitable Trust	Innovative Medicines Initiative 2 Joint Undertaking (JU); European Union(European Union (EU)); EFPIA and T1D Exchange; JDRF(Juvenile Diabetes Research Foundation); International Diabetes Federation (IDF); Leona M. and Harry B. Helmsley Charitable Trust	The author(s) disclosed receipt of the following financial support for the research, authorship, and/or publication of this article: This study is part of Hypo-RESOLVE (Hypoglycemia-Redefining SOLutions for better liVEs) (http://hypo-resolve.eu/), a project currently ongoing (1.5.2018-30.4.2022) which has received funding from the Innovative Medicines Initiative 2 Joint Undertaking (JU) under gra…		27	5	5	0	0	SAGE PUBLICATIONS INC	THOUSAND OAKS	2455 TELLER RD, THOUSAND OAKS, CA 91320 USA	1932-2968			J DIABETES SCI TECHN	J. Diabetes Sci. Technol.	NOV	2022	16	6
J	Stonestreet, J; Ar, A; Herd, K; Matson, A; Bell, J				Stonestreet, Jenna; AR, Ashmitha; Herd, Karen; Matson, Angela; Bell, Jack			Carbohydrate counting accuracy in adults with cystic fibrosis related diabetes	NUTRITION & DIETETICS			English	Article						carbohydrate counting; cystic fibrosis; diabetes	CHILDREN; CARE	Aim Poorly controlled Cystic Fibrosis-Related Diabetes (CFRD) is associated with adverse impacts on lung function and nutritional status. Insulin therapy is the only recommended medical treatment. Carbohydrate Counting (CC) is used to guide insulin doses and can assist in achieving optimal postprandial blood glucose levels. This study aimed to determine the prevalence of individuals with CFRD who…	[Stonestreet, Jenna; Herd, Karen; Matson, Angela; Bell, Jack] Prince Charles Hosp, Dept Nutr & Dietet, Rode Rd, Brisbane, Qld 4032, Australia; [AR, Ashmitha] Queensland Univ Technol, Sch Exercise & Nutr Sci, Fac Hlth, Brisbane, Qld, Australia; [Bell, Jack] Prince Charles Hosp, Allied Hlth Res Collaborat, Brisbane, Qld, Australia; [Bell, Jack] Univ Queensland, Brisbane, Qld, Australia	Prince Charles Hospital; Queensland University of Technology (QUT); Prince Charles Hospital; University of Queensland	Stonestreet, J (corresponding author), Prince Charles Hosp, Dept Nutr & Dietet, Rode Rd, Brisbane, Qld 4032, Australia.	jenna.stonestreet@health.qld.gov.au	Bell, Jack J./M-7702-2015	Bell, Jack J./0000-0002-7217-3635; Stonestreet, Jenna/0000-0002-6837-2578					18	2	2	0	4	WILEY	HOBOKEN	111 RIVER ST, HOBOKEN 07030-5774, NJ USA	1446-6368	1747-0080		NUTR DIET	Nutr. Diet.	NOV	2020	77	5
J	Al-Qahtani, SM; Shati, AA; Alqahtani, YA; AlAsmari, AA; Almahdi, MA; Al Hassan, AA; Alhassany, AM; Shathan, RA; Aldosari, RM; AlQahtani, AS; Khalil, SN				Al-Qahtani, Saleh M.; Shati, Ayed A.; Alqahtani, Youssef A.; AlAsmari, Ali A.; Almahdi, Mohammed A.; Al Hassan, Amjad A.; Alhassany, Ali M.; Shathan, Rana A.; Aldosari, Rawa M.; AlQahtani, Abdullah S.; Khalil, Shamsun Nahar			Factors Affecting Glycemic Control among Saudi Children with Type 1 Diabetes Mellitus in Aseer Region, Southwestern Saudi Arabia	INTERNATIONAL JOURNAL OF ENVIRONMENTAL RESEARCH AND PUBLIC HEALTH			English	Article						type 1 diabetes mellitus; glycated hemoglobin; glycemic control; prevalence; associated factors	INSULIN-RESISTANCE; DEPRESSION; ADOLESCENTS; PREDICTORS; ADHERENCE; EDUCATION; DISEASE; RISK	Glycemic control in children with type 1 diabetes mellitus (T1DM) is affected by many factors that may be influenced by their lives and community. To identify the factors associated with glycemic control among children with T1DM in Aseer Region, southwestern Saudi Arabia, a cross-sectional interview study was conducted between 1 July and 30 September 2021, with a representative sample of Saudi ch…	[Al-Qahtani, Saleh M.; Shati, Ayed A.; Alqahtani, Youssef A.] King Khalid Univ, Coll Med, Dept Child Hlth, Abha 62223, Saudi Arabia; [AlAsmari, Ali A.; Almahdi, Mohammed A.; Shathan, Rana A.] Abha Matern & Children Hosp, Dept Pediat, Abha 62562, Saudi Arabia; [Al Hassan, Amjad A.] Armed Forces Hosp Southern Reg, Dept Pediat, Khamis Mushyate 62413, Saudi Arabia; [Alhassany, Ali M.] King Fahad Hosp…	King Khalid University; King Khalid University	Al-Qahtani, SM (corresponding author), King Khalid Univ, Coll Med, Dept Child Hlth, Abha 62223, Saudi Arabia.	smuadi@kku.edu.sa	Shati, Ayed A./FFC-3903-2022; Alqahtani, Saleh/ERO-1065-2022; Alqahtani, Youssef Ali/HTM-6949-2023	Shati, Ayed A./0000-0003-0444-5595; , Youssef/0000-0002-9103-602X	Deanship of Scientific Research at King Khalid University (KKU), Saudi Arabia [R.G.P.1/234/43]	Deanship of Scientific Research at King Khalid University (KKU), Saudi Arabia	The authors extend their appreciation to the Deanship of Scientific Research at King Khalid University (KKU), Saudi Arabia for funding this research project; grant Code R.G.P.1/234/43.		38	3	3	1	4	MDPI	BASEL	ST ALBAN-ANLAGE 66, CH-4052 BASEL, SWITZERLAND		1660-4601		INT J ENV RES PUB HE	Int. J. Environ. Res. Public Health	SEP	2022	19	18
J	Kaya, N; Özel, HG; Kurtoglu, S				Kaya, N.; Ozel, H. Gokmen; Kurtoglu, S.			Does meal-time insulin dosing based on fat-protein counting give positive results in postprandial glycaemic profile after a high protein-fat meal in adolescents with type 1 diabetes: a randomised controlled trial	JOURNAL OF HUMAN NUTRITION AND DIETETICS			English	Article						fat-protein counting; postprandial glucose level; type 1 diabetes	GLUCOSE-CONCENTRATIONS; BOLUS; CHILDREN; HYPERGLYCEMIA; REQUIREMENTS; IMPACT; LEVEL; PUMP	BackgroundThe present study investigated the effects of fat-protein (CFP) counting in addition to carbohydrate (CARB) counting for calculating prandial insulin dosage on blood glucose profile in patients with type 1 diabetes (T1D) on basal-bolus insulin therapy. MethodsIn this single centre, cross-over, randomised, controlled study, control meal (SM: standard meal using a carbohydrate counting me…	[Kaya, N.] Erciyes Univ, Fac Hlth Sci, Dept Nutr & Dietet, Kayseri, Turkey; [Ozel, H. Gokmen] Hacettepe Univ, Fac Hlth Sci, Dept Nutr & Dietet, Ankara, Turkey; [Kurtoglu, S.] Mem Private Hosp, Dept Paediat Endocrinol & Neonatol, Kayseri, Turkey	Erciyes University; Hacettepe University	Kaya, N (corresponding author), Erciyes Univ, Fac Hlth Sci, Dept Nutr & Dietet, Kayseri, Turkey.	dyt_nese@hotmail.com		Kurtoglu, Selim/0000-0002-5256-0128	Turkish Clinical Enteral Parenteral Nutrition Society (KEPAN); 'ESPEN 2014 Travel Grant' by the Congresses' theme	Turkish Clinical Enteral Parenteral Nutrition Society (KEPAN); 'ESPEN 2014 Travel Grant' by the Congresses' theme	Preliminary data were presented as a poster at the 36th ESPEN Congress (The European Society for Clinical Nutrition and Metabolism), 6-9 September 2014, Geneva, Switzerland. The poster had been awarded an `ESPEN 2014 Travel Grant' by the Congresses' theme. We thank the funds received from the Turkish Clinical Enteral Parenteral Nutrition Society (KEPAN). This study would not have been possible wi…		21	13	13	1	10	WILEY	HOBOKEN	111 RIVER ST, HOBOKEN 07030-5774, NJ USA	0952-3871	1365-277X		J HUM NUTR DIET	J. Hum. Nutr. Diet.	JUN	2020	33	3
J	Witkow, S; Liberty, IF; Goloub, I; Kaminsky, M; Otto, O; Abu Rabia, Y; Boehm, IH				Witkow, Shulamit; Liberty, Idit F.; Goloub, Irina; Kaminsky, Malka; Otto, Olga; Abu Rabia, Yones; Boehm, Ilana Harman			An Individualized, Simple, Patient-Centered Carb Counting Tool	DIABETES			English	Meeting Abstract	79th Scientific Sessions of the American-Diabetes-Association (ADA)	JUN 07-11, 2019	San Francisco, CA																0	0	0	0	2	AMER DIABETES ASSOC	ALEXANDRIA	1701 N BEAUREGARD ST, ALEXANDRIA, VA 22311-1717 USA	0012-1797	1939-327X		DIABETES	Diabetes	JUN 1	2019	68
J	Roversi, C; Vettoretti, M; Facchinetti, A; Del Favero, S; Sparacino, G				Roversi, C.; Vettoretti, M.; Facchinetti, A.; Del Favero, S.; Sparacino, G.		Hypo-RESOLVE Consortium	Identification of factors influencing the carb-counting error in the type 1 diabetes management	DIABETOLOGIA			English	Meeting Abstract	55th Annual Meeting of the European-Association-for-the-Study-of-Diabetes (EASD)	SEP 16-20, 2019	Barcelona, SPAIN						[Roversi, C.; Vettoretti, M.; Facchinetti, A.; Del Favero, S.; Sparacino, G.; Hypo-RESOLVE Consortium] Univ Padua, Dept Informat Engn, Padua, Italy	University of Padua			Vettoretti, Martina/AAC-4748-2019; Del Favero, Simone/C-3758-2016; Vettoretti, Martina/JAC-9561-2023		Hypo-RESOLVE	Hypo-RESOLVE	Supported by: Hypo-RESOLVE		0	1	1	0	1	SPRINGER	NEW YORK	233 SPRING ST, NEW YORK, NY 10013 USA	0012-186X	1432-0428		DIABETOLOGIA	Diabetologia	SEP	2019	62
J	Jiang, BY; Zhong, YX; Agrawal, P; Cordero, TL; Vigersky, R				Jiang, Boyi; Zhong, Yuxiang; Agrawal, Pratik; Cordero, Toni L.; Vigersky, Robert			Estimating an Optimal Meal Bolus for Persons with Diabetes on Multiple Daily Injections Therapy without Carb Counting	DIABETES			English	Meeting Abstract	80th Scientific Sessions of the American-Diabetes-Association (ADA)	JUN 12-16, 2020	ELECTR NETWORK																0	0	0	0	0	AMER DIABETES ASSOC	ALEXANDRIA	1701 N BEAUREGARD ST, ALEXANDRIA, VA 22311-1717 USA	0012-1797	1939-327X		DIABETES	Diabetes	JUN	2020	69
J	Kordonouri, O; Hartmann, R; Remus, K; Bläsig, S; Sadeghian, E; Guntermann, C; Scarabello, C; Datz, N; Kracht, T; Danne, T				Kordonouri, Olga; Hartmann, Reinhard; Remus, Kerstin; Blaesig, Sarah; Sadeghian, Evelin; Guntermann, Cathrin; Scarabello, Chiara; Datz, Nicolin; Kracht, Thorben; Danne, Thomas			Supplementary Fat Plus Protein (CFP) Counting for Insulin Bolus Calculation in Children with Pump Therapy Is Superior to Conventional Carbohydrate (CARB) Counting	DIABETES			English	Meeting Abstract	70th Annual Meeting of the American-Diabetes-Association	JUN 25-29, 2010	Orlando, FL																0	1	1	0	1	AMER DIABETES ASSOC	ALEXANDRIA	1701 N BEAUREGARD ST, ALEXANDRIA, VA 22311-1717 USA	0012-1797			DIABETES	Diabetes	JUN	2010	59
J	Souto, DL; Rosado, EL				Souto, D. Lopes; Rosado, E. Lopes			Use of carb counting in the dietary treatment of diabetes mellitus	NUTRICION HOSPITALARIA			English	Review						Carb counting; Diabetes mellitus; Glycemic control		Currently, carb counting is a nutritional strategy that has allowed a greater adherence and dietary management of patients with diabetes mellitus, because it allows the consumption of a greater variety of foods. However, also requires greater adherence by the patient to maintain an adequate blood glucose monitoring and the ability to determine the amount of carbohydrates in the meals. Since diabe…	[Souto, D. Lopes] Soc Unificada Ensino Super Augusto Motta, BR-21031250 Rio De Janeiro, Brazil; [Rosado, E. Lopes] Univ Fed Rio de Janeiro, Inst Nutr Josue de Castro, Dept Nutr & Dietet, BR-21941 Rio De Janeiro, Brazil	Centro Universitario Augusto Motta (UNISUAM); Universidade Federal do Rio de Janeiro	Souto, DL (corresponding author), Soc Unificada Ensino Super Augusto Motta, 360 Felisbelo Freire St,Apartament 202 Dist Ramos, BR-21031250 Rio De Janeiro, Brazil.	deborasouto@openlink.com.br	Souto, Debora L/C-9199-2013; ROSADO, ELIANE L/Q-7210-2017; Souto, Debora/E-4991-2012	Souto, Debora/0000-0002-5149-0391; Souto, Debora/0000-0002-4884-9340					37	13	15	1	13	ARAN EDICIONES, S L	MADRID	C/ CASTELLO, 128, 1O, MADRID, 28006, SPAIN	0212-1611	1699-5198		NUTR HOSP	Nutr. Hosp.	JAN-FEB	2010	25	1
J	Diouri, O; Raqui, Y; Traverso, M; Oudrer, AMM; Renard, E				Diouri, O.; Raqui, Y.; Traverso, M.; Oudrer, A. M. Marteil; Renard, E.			USE OF EKIYOU APP FOR CARB COUNTING RESULTS IN IMPROVED GLUCOSE CONTROL IN PATIENTS WITH TYPE 1 DIABETES IN A ONE- MONTH STUDY	DIABETES TECHNOLOGY & THERAPEUTICS			English	Meeting Abstract									[Diouri, O.; Raqui, Y.] DiappyMed, Montpellier, France; [Traverso, M.; Oudrer, A. M. Marteil; Renard, E.] Univ Montpellier, Montpellier Univ Hosp, Dept Endocrinol & Diabet, Montpellier, France; [Renard, E.] CNRS, INSERM, Umr 5203, U1191,Inst Funct Genom, Montpellier, France	Universite de Montpellier; CHU de Montpellier; Universite de Montpellier; Institut National de la Sante et de la Recherche Medicale (Inserm); Centre National de la Recherche Scientifique (CNRS); CNRS - National Institute for Biology (INSB)									0	0	0	0	0	MARY ANN LIEBERT, INC	NEW ROCHELLE	140 HUGUENOT STREET, 3RD FL, NEW ROCHELLE, NY 10801 USA	1520-9156	1557-8593		DIABETES TECHNOL THE	Diabetes Technol. Ther.	FEB	2023	25
J	Horio, H; Miyahara, H				Horio, Hiroyuki; Miyahara, Hikari			Problems in Introducing the Carb Counting Method to Patients with Type 1 Diabetes - Dieticians and Patients Opinions	ANNALS OF NUTRITION AND METABOLISM			English	Meeting Abstract						Carbo Counting method; Dieticians			[Horio, Hiroyuki; Miyahara, Hikari] Tokaigakuen Univ, Miyoshi, Japan										0	0	0	0	1	KARGER	BASEL	ALLSCHWILERSTRASSE 10, CH-4009 BASEL, SWITZERLAND	0250-6807	1421-9697		ANN NUTR METAB	Ann. Nutr. Metab.		2019	75
J	Kordonouri, O; Hartmann, R; Remus, K; Bläsig, S; Sadeghian, E; Danne, T				Kordonouri, Olga; Hartmann, Reinhard; Remus, Kerstin; Blaesig, Sarah; Sadeghian, Evelin; Danne, Thomas			Benefit of supplementary fat plus protein counting as compared with conventional carbohydrate counting for insulin bolus calculation in children with pump therapy	PEDIATRIC DIABETES			English	Article						bolus calculation; CSII; dual-wave bolus; prandial insulin requirements; type 1 diabetes	GLUCOSE; MEAL; HYPERGLYCEMIA; LEVEL	Objective: To investigate carbohydrate (CARB) and supplementary fat/protein (CFP) counting using normal and dual-wave bolus in pump therapy of children and young people with type 1 diabetes (T1D). Study design and methods A randomized clinical trial was conducted in 42 patients (age 6-21 yr) with T1D for at least 1 yr (5.2 +/- 3.1 yr, mean +/- SD) and pump therapy for at least 3 months (3.3 +/- 1…	[Kordonouri, Olga; Hartmann, Reinhard; Remus, Kerstin; Blaesig, Sarah; Sadeghian, Evelin; Danne, Thomas] Kinder & Jugendkrankenhaus, Diabet Ctr Children & Adolescents, D-30173 Hannover, Germany		Kordonouri, O (corresponding author), Kinder & Jugendkrankenhaus, Diabet Ctr Children & Adolescents, Janusz Korczak Allee 12, D-30173 Hannover, Germany.	kordonouri@hka.de			Medtronic International Trading Sarl, Tolochenaz, Switzerland; Medtronic; Abbott Diabetes Care; Roche; Bayer HealthCare; Sanofi Aventis; NovoNordisk; Lilly Deutschland	Medtronic International Trading Sarl, Tolochenaz, Switzerland; Medtronic(Medtronic); Abbott Diabetes Care(Abbott Laboratories); Roche(Roche Holding); Bayer HealthCare(Bayer AGBayer Healthcare Pharmaceuticals); Sanofi Aventis(Sanofi-Aventis); NovoNordisk(Novo Nordisk); Lilly Deutschland	The authors recognize the efforts of the patients and thank them for their participation in the study. Particular thanks go to colleagues from Kinder- and Jugendkrankenhaus Auf der Bult, namely to Cathrin Guntermann, dietician as well as to Nicolin Datz, MD, Thorben Kracht, MD and Chiara Scarabello, MD for supervision of patients during the study. This study was an investigator-initiated trial su…		11	73	78	0	11	WILEY	HOBOKEN	111 RIVER ST, HOBOKEN 07030-5774, NJ USA	1399-543X	1399-5448		PEDIATR DIABETES	Pediatr. Diabetes	NOV	2012	13	7
J	Mongiello, LL				Mongiello, Lorraine Laccetti			Carbohydrate Counting Primer for Primary Care Providers	PHYSICIAN ASSISTANT CLINICS			English	Article						Basic carbohydrate counting; Advanced carbohydrate counting; Insulin sensitivity factor; Insulin-to-carbohydrate ratio; Correction dose; Total daily dose	DIABETES MANAGEMENT; NUTRITION THERAPY; TYPE-1; PROTEIN; MELLITUS; ADULTS; FAT		[Mongiello, Lorraine Laccetti] New York Inst Technol, Clin Nutr & Interdisciplinary Hlth Sci, Old Westbury, NY 11568 USA	New York Institute Technology	Mongiello, LL (corresponding author), New York Inst Technol, Clin Nutr & Interdisciplinary Hlth Sci, Old Westbury, NY 11568 USA.	lmongiel@NYIT.edu							26	0	0	0	0	ELSEVIER INC	SAN DIEGO	525 B STREET, STE 1900, SAN DIEGO, CA 92101-4495 USA	2405-7991			PHYS ASSIST CLIN	Phys. Assist. Clin.	OCT	2022	7	4
J	GREGORY, RP; DAVIS, DL				GREGORY, RP; DAVIS, DL			USE OF CARBOHYDRATE COUNTING FOR MEAL PLANNING IN TYPE-I DIABETES	DIABETES EDUCATOR			English	Article								Certain questions often arise regarding carbohydrate counting, such as: Why use carbohydrate counting? Where does one start? How much carbohydrate is prescribed? How does one balance the diet? How is carbohydrate counting taught to patients? Which patients are the best candidates for carbohydrate counting? This article provides possible answers to these questions based on clinical experience at t…	VANDERBILT UNIV,MED CTR,CTR DIABET RES & TRAINING,DIABETES CONTROL & COMPLICAT TRIAL,NASHVILLE,TN 37240	Vanderbilt University									0	8	10	1	2	AMER ASSOC DIABETES EDUCATORS	CHICAGO	STE 1240, 444 NORTH MICHIGAN AVE, CHICAGO, IL 60611-3901	0145-7217			DIABETES EDUCATOR	Diabetes Educ.	SEP-OCT	1994	20	5
J	Choi, JS; Ma, DR; Wolfson, JA; Wyman, JF; Adam, TJ; Fu, HN				Choi, Joshua S.; Ma, Darren; Wolfson, Julian A.; Wyman, Jean F.; Adam, Terrence J.; Fu, Helen N.			Associations Between Psychosocial Needs, Carbohydrate-Counting Behavior, and App Satisfaction: A Randomized Crossover App Trial on 92 Adults With Diabetes	CIN-COMPUTERS INFORMATICS NURSING			English	Article						Diabetes mellitus; Mobile applications; Motivation; Personal autonomy; Self-care	SELF-DETERMINATION THEORY; USABILITY; AUTONOMY; CHILDREN; THERAPY; CARE	To examine whether psychosocial needs in diabetes care are associated with carbohydrate counting and if carbohydrate counting is associated with satisfaction with diabetes applications' usability, a randomized crossover trial of 92 adults with type 1 or 2 diabetes requiring insulin therapy tested two top-rated diabetes applications, mySugr and OnTrack Diabetes. Survey responses on demographics, p…	[Ma, Darren; Fu, Helen N.] Regenstrief Inst Inc, Ctr Biomed Informat, Indianapolis, IN USA; [Choi, Joshua S.] Indiana Univ, Sch Med, Indianapolis, IN USA; [Ma, Darren] Univ Minnesota, Minnetonka High Sch, Minneapolis, MN USA; [Wolfson, Julian A.] Univ Minnesota, Sch Publ Hlth, Minneapolis, MN USA; [Wyman, Jean F.] Univ Minnesota, Sch Nursing, Minneapolis, MN USA; [Adam, Terrence J.] Univ Minnesot…	Indiana University System; Indiana University-Purdue University Indianapolis; Regenstrief Institute Inc; Indiana University System; Indiana University-Purdue University Indianapolis; University of Minnesota System; University of Minnesota Twin Cities; University of Minnesota System; University of Minnesota Twin Cities; University of Minnesota System; University of Minnesota Twin Cities; Universit…	Choi, JS (corresponding author), Regenstrief Inst Hlth Care, 1101 W Tenth St, Indianapolis, IN 46202 USA.	choijosh@iu.edu; darrenma88@gmail.com; julianw@umn.edu; wyman002@umn.edu; adamx004@umn.edu; hnfu@iu.edu			Robert Wood Johnson Foundation Future of Nursing and Sigma Theta Tau International, Zeta Chapter; Indiana University School of Medicine Clinical Informatics Fellowship [1391700001]; Population Health Informatics at the Fairbanks School of Public Health; Regenstrief Institute; National Library of Medicine of the National Institutes of Health [T15LM012502]	Robert Wood Johnson Foundation Future of Nursing and Sigma Theta Tau International, Zeta Chapter; Indiana University School of Medicine Clinical Informatics Fellowship; Population Health Informatics at the Fairbanks School of Public Health; Regenstrief Institute; National Library of Medicine of the National Institutes of Health(United States Department of Health & Human ServicesNational Institute…	This study was supported by the Robert Wood Johnson Foundation Future of Nursing and Sigma Theta Tau International, Zeta Chapter. J.S.C. is presently funded by the Indiana University School of Medicine Clinical Informatics Fellowship, with Accreditation Council for Graduate Medical Education code 1391700001. H.N.F. is presently funded as a postdoctoral research fellow in Public and Population Hea…		50	0	0	0	0	LIPPINCOTT WILLIAMS & WILKINS	PHILADELPHIA	TWO COMMERCE SQ, 2001 MARKET ST, PHILADELPHIA, PA 19103 USA	1538-2931	1538-9774		CIN-COMPUT INFORM NU	CIN-Comput. Inform. Nurs.	DEC	2023	41	12
J	Toschi, E; Atakov-Castillo, A; Clift, A; Bennetti, M; Gabbay, RA				Toschi, Elena; Atakov-Castillo, Astrid; Clift, Austin; Bennetti, Madeline; Gabbay, Robert A.			Continuous Glucose Monitoring and Glycemic Control in Young Adults with Type 1 Diabetes: Benefit for Even the Simplest Insulin Administration Methods	DIABETES TECHNOLOGY & THERAPEUTICS			English	Article						Type 1 diabetes; Young adult; Continuous Glucose Monitoring		The impact of continuous glucose monitoring (CGM) on glycemic control in young adults with type 1 diabetes (T1D) is controversial. Data from 888 young adults with T1D were reviewed (ages 18-30 years, 52% female, glycated hemoglobin [HbA1c] 8.1% +/- 1.5%). Prescription of CGM was recorded for 54% of young adults; 66% were pump users, 46% on insulin injections and carbohydrate (carb) counting, and …	[Toschi, Elena; Atakov-Castillo, Astrid; Clift, Austin; Bennetti, Madeline; Gabbay, Robert A.] Joslin Diabet Ctr, Boston, MA 02215 USA; [Toschi, Elena; Gabbay, Robert A.] Harvard Med Sch, Boston, MA 02115 USA; [Gabbay, Robert A.] Amer Diabet Assoc, Arlington Cty, VA USA	Harvard University; Joslin Diabetes Center, Inc.; Harvard University; Harvard Medical School; American Diabetes Association	Toschi, E (corresponding author), Harvard Med Sch, Joslin Diabet Ctr, Joslin Adult Sect, One Joslin Pl, Boston, MA 02215 USA.	elena.toschi@joslin.harvard.edu			NIDDK NIH HHS [P30 DK036836] Funding Source: Medline	NIDDK NIH HHS(United States Department of Health & Human ServicesNational Institutes of Health (NIH) - USANIH National Institute of Diabetes & Digestive & Kidney Diseases (NIDDK))			12	4	4	0	2	MARY ANN LIEBERT, INC	NEW ROCHELLE	140 HUGUENOT STREET, 3RD FL, NEW ROCHELLE, NY 10801 USA	1520-9156	1557-8593		DIABETES TECHNOL THE	Diabetes Technol. Ther.	AUG 1	2021	23	8
J	Fu, SM; Li, LJ; Deng, SH; Zan, LP; Liu, ZP				Fu, Shimin; Li, Linjun; Deng, Shuhua; Zan, Liping; Liu, Zhiping			Effectiveness of advanced carbohydrate counting in type 1 diabetes mellitus: a systematic review and meta-analysis	SCIENTIFIC REPORTS			English	Article							GRADE; QUALITY	Potential benefits of carbohydrate counting for glycemic control in patients with type 1 diabetes mellitus (T1DM) remain inconclusive. Our aim is to systematically assess the efficacy of carbohydrate counting in patients with T1DM. We searched PubMed, Embase, Web of Science, Cochrane Library and the Chinese Biology Medicine (CBM) up to December 2015. Randomized controlled trials (RCTs) with at le…	[Fu, Shimin; Deng, Shuhua; Zan, Liping; Liu, Zhiping] Chongqing Med Univ, Affiliated Hosp 1, Dept Endocrinol, Chongqing, Peoples R China; [Li, Linjun] Chongqing Med Univ, Affiliated Hosp 1, Dept Cardiothorac Intens Care Unit, Chongqing, Peoples R China	Chongqing Medical University; Chongqing Medical University	Liu, ZP (corresponding author), Chongqing Med Univ, Affiliated Hosp 1, Dept Endocrinol, Chongqing, Peoples R China.	nfmlzp@163.com	fu, shimin/HJI-6527-2023		National Key Clinical Specialties Construction Program of China; First Affiliated Hospital of Chongqing Medical University Nursing Research Fund [HLJJ2013-17]	National Key Clinical Specialties Construction Program of China; First Affiliated Hospital of Chongqing Medical University Nursing Research Fund	This study was supported by National Key Clinical Specialties Construction Program of China and The First Affiliated Hospital of Chongqing Medical University Nursing Research Fund (Fund Number: HLJJ2013-17). The funding source of the study was not part of the design of study, collection of information, analysis of data, nor preparation of this manuscript. We thank Dr Jinhui Tian for his statistic…		24	43	50	1	21	NATURE PORTFOLIO	BERLIN	HEIDELBERGER PLATZ 3, BERLIN, 14197, GERMANY	2045-2322			SCI REP-UK	Sci Rep	NOV 14	2016	6
J	Cranston, I; Ziegler, R; Cavan, DA; Barnard, K; Parkin, C; Koehler, W; Vesper, I; Schweitzer, MA; Wagner, RS				Cranston, Iain; Ziegler, Ralph; Cavan, David A.; Barnard, Katharine; Parkin, Christopher; Koehler, Walter; Vesper, Iris; Schweitzer, Matthias A.; Wagner, Robin S.			Development of a Clinically Meaningful Measure of Carbohydrate Counting Skills in Patients With Diabetes: Carbohydrate Counting Competency Index (C3i)	DIABETES			English	Meeting Abstract													Ziegler, Ralph/ABF-2346-2021						0	0	0	0	0	AMER DIABETES ASSOC	ALEXANDRIA	1701 N BEAUREGARD ST, ALEXANDRIA, VA 22311-1717 USA	0012-1797	1939-327X		DIABETES	Diabetes	JUL	2013	62
J	Parkin, CG; Cavan, DA; Ziegler, R; Cranston, I; Barnard, K; Ryder, J; Vogel, C; Koehler, W; Vesper, I; Petersen, B; Friedman, K; Schweitzer, MA; Wagner, RS				Parkin, C. G.; Cavan, D. A.; Ziegler, R.; Cranston, I.; Barnard, K.; Ryder, J.; Vogel, C.; Koehler, W.; Vesper, I.; Petersen, B.; Friedman, K.; Schweitzer, M. A.; Wagner, R. S.			Carbohydrate counting competency index (C31) is a clinically meaningful measure of carbohydrate counting skills in patients with diabetes: results from ABACUS	DIABETOLOGIA			English	Meeting Abstract	49th Annual Meeting of the European-Association-for-the-Study-of-Diabetes (EASD)	SEP 23-27, 2013	Barcelona, SPAIN						[Parkin, C. G.] CGParkin Commun Inc, Boulder, CO USA; [Ziegler, R.] Diabet Clin Children & Adolescents, Munster, Germany; [Cranston, I.] Queen Alexandra Hosp, Acad Dept Diabet & Endocrinol, Portsmouth, Hants, England; [Barnard, K.] Univ Southampton, Southampton SO9 5NH, Hants, England; [Ryder, J.] Royal Bournemouth Hosp, Bournemouth, Dorset, England; [Vogel, C.] Internist Fachaerztezentrum, Lange…	Portsmouth Hospitals NHS Trust; Queen Alexandra Hospital; University of Southampton; Roche Holding			Ziegler, Ralph/ABF-2346-2021						0	0	0	0	0	SPRINGER	NEW YORK	233 SPRING ST, NEW YORK, NY 10013 USA	0012-186X	1432-0428		DIABETOLOGIA	Diabetologia	SEP	2013	56
C	Abreu, C; Miranda, F; Felgueiras, P		Simos, T; Tsitouras, C		Abreu, Carlos; Miranda, Francisco; Felgueiras, Paula			Carbohydrate Counting: How Accurate Should It Be to Achieve Glycemic Control in Patients on Intensive Insulin Regimens?	INTERNATIONAL CONFERENCE ON NUMERICAL ANALYSIS AND APPLIED MATHEMATICS (ICNAAM-2018)	AIP Conference Proceedings		English	Proceedings Paper	International Conference on Numerical Analysis and Applied Mathematics (ICNAAM)	SEP 13-18, 2018	Rhodes, GREECE				MANAGEMENT	Carbohydrate counting is an important meal-planning tool for patients on intensive insulin regimens. Preprandial insulin bolus is adjusted taking into account the carbohydrate content of each meal and the insulin-to-carb ratio of each patient throughout the day. Evidence suggests that accurate carbohydrate counting may have positive effects not only on reducing glycosylated hemoglobin concentrati…	[Abreu, Carlos; Miranda, Francisco; Felgueiras, Paula] Inst Politecn Viana do Castelo, Viana Do Castelo, Portugal; [Abreu, Carlos] Univ Minho, CMEMS UMinho, Braga, Portugal; [Miranda, Francisco] Univ Aveiro, CIDMA, Aveiro, Portugal; [Felgueiras, Paula] Hosp Santa Luzia, Unidade Local Saude Alto Minho, Viana Do Castelo, Portugal	Polytechnic Institute of Viana do Castelo; Universidade do Minho; Universidade de Aveiro	Abreu, C (corresponding author), Inst Politecn Viana do Castelo, Viana Do Castelo, Portugal.;Abreu, C (corresponding author), Univ Minho, CMEMS UMinho, Braga, Portugal.	cabreu@estg.ipvc.pt	Abreu, Carlos/V-2049-2018; Miranda, Francisco/H-7466-2012	Abreu, Carlos/0000-0001-9005-9599; Miranda, Francisco/0000-0002-7700-1269	Portuguese funds through the CIDMA - Center for Research and Development in Mathematics and Applications; Portuguese Foundation for Science and Technology [UID/MAT/04106/2013]	Portuguese funds through the CIDMA - Center for Research and Development in Mathematics and Applications; Portuguese Foundation for Science and Technology(Fundacao para a Ciencia e a Tecnologia (FCT))	This work was supported by Portuguese funds through the CIDMA - Center for Research and Development in Mathematics and Applications, and the Portuguese Foundation for Science and Technology, within project UID/MAT/04106/2013.		12	5	5	1	3	AMER INST PHYSICS	MELVILLE	2 HUNTINGTON QUADRANGLE, STE 1NO1, MELVILLE, NY 11747-4501 USA	0094-243X		978-0-7354-1854-7	AIP CONF PROC			2019	2116
J	Allehdan, S; Basha, A; Hyassat, D; Nabhan, M; Qasrawi, H; Tayyem, R				Allehdan, Sabika; Basha, Asma; Hyassat, Dana; Nabhan, Mohammed; Qasrawi, Husam; Tayyem, Reema			Effectiveness of carbohydrate counting and Dietary Approach to Stop Hypertension dietary intervention on managing Gestational Diabetes Mellitus among pregnant women who used metformin: A randomized controlled clinical trial	CLINICAL NUTRITION			English	Article						Gestational diabetes mellitus; Carbohydrate counting; Dietary approach to stop hypertension (DASH); Glycemic control; Maternal outcomes; Neonatal outcomes	INSULIN-RESISTANCE; DASH DIET; SENSITIVITY; GLUCOSE; IMPACT; SALT; CLASSIFICATION; HYPERGLYCEMIA; METAANALYSIS; RESTRICTION	Background: Gestational diabetes mellitus (GDM) is one of the most common complication of pregnancy that has significant impacts on both mother and her offspring health. The present study aimed to examine the effect of carbohydrate counting, carbohydrate counting combined with DASH, and control dietary interventions on glycemic control, and maternal and neonatal outcomes. Methods: A total of 75 p…	[Allehdan, Sabika; Tayyem, Reema] Univ Jordan, Fac Agr, Dept Nutr & Food Technol, Amman 11942, Jordan; [Allehdan, Sabika] Univ Bahrain, Coll Sci, Dept Biol, Sakhir Campus 32038, Zallaq, Bahrain; [Basha, Asma; Nabhan, Mohammed] Univ Jordan, Fac Med, Dept Obstet & Gynaecol, Amman, Jordan; [Hyassat, Dana] Natl Ctr Diabet Endocrinol & Genet, Amman, Jordan; [Qasrawi, Husam] Al Bashir Hosp Amman, Dept …	University of Jordan; University of Bahrain; University of Jordan; University of Jordan; Qatar University	Tayyem, R (corresponding author), Qatar Univ, Coll Hlth Sci, Dept Human Nutr, Doha 2713, Qatar.	sallehdan@uob.edu.bh; bashaasma@yahoo.com; danahiy@hotmail.com; dr.mohammed.nabhan@gmail.com; dr.husamqasrawi@gmail.com; reem.tayyem@qu.edu.qa	Tayyem, Reema/AGY-6011-2022; Tayyem, Reema/AAA-5326-2019	Tayyem, Reema/0000-0003-1640-0511; Tayyem, Reema/0000-0003-1640-0511; Nabhan, Mohammed/0000-0003-2269-9521; Allehdan, Sabika/0000-0002-3080-1533	Deanship of Academic Research of The University of Jordan [2017-2016/165]	Deanship of Academic Research of The University of Jordan	This research was funded by Deanship of Academic Research of The University of Jordan (Grant number/2017-2016/165) .		63	4	4	1	4	CHURCHILL LIVINGSTONE	EDINBURGH	JOURNAL PRODUCTION DEPT, ROBERT STEVENSON HOUSE, 1-3 BAXTERS PLACE, LEITH WALK, EDINBURGH EH1 3AF, MIDLOTHIAN, SCOTLAND	0261-5614	1532-1983		CLIN NUTR	Clin. Nutr.	FEB	2022	41	2
J	Gillespie, SJ; Kulkarni, KD; Daly, AE				Gillespie, SJ; Kulkarni, KD; Daly, AE			Using carbohydrate counting in diabetes clinical practice	JOURNAL OF THE AMERICAN DIETETIC ASSOCIATION			English	Article							GLUCOSE; COMPLICATIONS; METABOLISM; MANAGEMENT; MELLITUS; MEAL	Carbohydrate counting is a meal planning approach used with clients who have diabetes that focuses on carbohydrate as the primary nutrient affecting postprandial glycemic response. The concept of carbohydrate counting has been around since the 1920s, but it received renewed interest after being used as 1 of 4 meal planning approaches in the Diabetes Control and Complications Trial. In the trial, …	Atlanta Diabet Associates, Atlanta, GA USA; Piedmont Clin, Atlanta, GA USA; Columbia St Marks Hosp, Diabet Treatment Ctr, Salt Lake City, UT USA; Springfield Diabet & Endocrine Ctr, Springfield, IL USA		4161 Hambrick Way, Stone Mt, GA 30083 USA.								39	92	125	0	18	AMER DIETETIC ASSOC	CHICAGO	120 S RIVERSIDE PLZ, STE 2000, CHICAGO, IL 60606-6995 USA	0002-8223			J AM DIET ASSOC	J. Am. Diet. Assoc.	AUG	1998	98	8
S	Kitajima, Y; Mikami, N; Hyodo, T; Hida, M; Kawakami, J		Kawanishi, H; Takemoto, Y		Kitajima, Yukie; Mikami, Noriko; Hyodo, Toru; Hida, Miho; Kawakami, Junko			Carbohydrate Counting: A Simple Method of Dietary Management for Glycemic Control in Japanese Diabetic Hemodialysis Patients	SCIENTIFIC ASPECTS OF DIALYSIS THERAPY: JSDT/ISBP ANNIVERSARY EDITION	Contributions to Nephrology		English	Article; Book Chapter								Background: Carbohydrate counting used in dietary therapy for diabetes is based on the concept that the postprandial rise in blood glucose levels is primarily affected by ingested carbohydrates. This method has been widely accepted and used since 1993, when its usefulness was demonstrated in the United States, largely due to the ease with which patients can understand the method. However, in Japa…	[Kitajima, Yukie] Tokyo Healthcare Univ, Tokyo, Japan; [Mikami, Noriko; Hida, Miho] Kurata Hosp, Okayama, Japan; [Hyodo, Toru] Eijin Clin, 4-5-25 Higashi Shindo, Hiratsuka, Kanagawa 2540018, Japan; [Hyodo, Toru] Sen Sok Int Univ Hosp, Cambodia Japan Friendship Blood Purificat Ctr, Phnom Penh, Cambodia; [Kawakami, Junko] Sagami Womens Univ, Sagamihara, Kanagawa, Japan		Hyodo, T (corresponding author), Eijin Clin, 4-5-25 Higashi Shindo, Hiratsuka, Kanagawa 2540018, Japan.	thyodomd@yahoo.co.jp							10	1	2	0	1	KARGER	BASEL	POSTFACH, CH-4009 BASEL, SWITZERLAND	0302-5144	1662-2782	978-3-318-05929-8; 978-3-318-05928-1	CONTRIB NEPHROL	Contrib.Nephrol.		2017	189
C	Abreu, C; Miranda, F; Felgueiras, P		Simos, T; Tsitouras, C		Abreu, Carlos; Miranda, Francisco; Felgueiras, Paula			An Adaptive Mealtime Bolus Calculator to Minimize the Effects of Inaccurate Carbohydrate Counting	INTERNATIONAL CONFERENCE ON NUMERICAL ANALYSIS AND APPLIED MATHEMATICS (ICNAAM-2018)	AIP Conference Proceedings		English	Proceedings Paper	International Conference on Numerical Analysis and Applied Mathematics (ICNAAM)	SEP 13-18, 2018	Rhodes, GREECE				CHILDREN	Evidence suggests that accurate carbohydrate counting along with self-monitoring of blood glucose is the key to a successful diabetes management, in particular for patients on intensive insulin regimens. However, despite its benefits, accurate carbohydrate counting is a complex, difficult, time-consuming, and error-prone task for most patients. Several studies show that most patients frequently e…	[Abreu, Carlos; Miranda, Francisco; Felgueiras, Paula] Inst Politecn Viana do Castelo, Viana Do Castelo, Portugal; [Abreu, Carlos] Univ Minho, CMEMS, Braga, Portugal; [Miranda, Francisco] Univ Aveiro, CIDMA, Aveiro, Portugal; [Felgueiras, Paula] Hosp Santa Luzia, Unidade Local Saude Alto Minho, Viana Do Castelo, Portugal	Polytechnic Institute of Viana do Castelo; Universidade do Minho; Universidade de Aveiro	Abreu, C (corresponding author), Inst Politecn Viana do Castelo, Viana Do Castelo, Portugal.;Abreu, C (corresponding author), Univ Minho, CMEMS, Braga, Portugal.	cabreu@estg.ipvc.pt	Miranda, Francisco/H-7466-2012; Abreu, Carlos/V-2049-2018	Abreu, Carlos/0000-0001-9005-9599; Miranda, Francisco/0000-0002-7700-1269	Ascensia Diabetes Care Portugal; Portuguese funds through the CIDMA -Center for Research and Development in Mathematics and Applications; Portuguese Foundation for Science and Technology [UID/MAT/04106/2013]	Ascensia Diabetes Care Portugal; Portuguese funds through the CIDMA -Center for Research and Development in Mathematics and Applications; Portuguese Foundation for Science and Technology(Fundacao para a Ciencia e a Tecnologia (FCT))	Carlos Abreu and Paula Felgueiras have received a research grant from Ascensia Diabetes Care Portugal under the project: Health Equity for Diabetics: An Intervention for Adults With Type 2 Diabetes in the North Region of Portugal.; This work was supported by Portuguese funds through the CIDMA -Center for Research and Development in Mathematics and Applications, and the Portuguese Foundation for S…		8	1	1	1	1	AMER INST PHYSICS	MELVILLE	2 HUNTINGTON QUADRANGLE, STE 1NO1, MELVILLE, NY 11747-4501 USA	0094-243X		978-0-7354-1854-7	AIP CONF PROC			2019	2116
J	Ewers, B; Vilsboll, T; Andersen, HU; Bruun, JM				Ewers, Bettina; Vilsboll, Tina; Andersen, Henrik Ullits; Bruun, Jens Meldgaard			The dietary education trial in carbohydrate counting (DIET-CARB Study): study protocol for a randomised, parallel, open-label, intervention study comparing different approaches to dietary self-management in patients with type 1 diabetes	BMJ OPEN			English	Article						randomised controlled trial; type 1 diabetes; carbohydrate counting; basic carbohydrate counting; advanced carbohydrate counting; nutritional education	AUTOMATED BOLUS CALCULATOR; GLYCEMIC CONTROL; NUMERACY SKILLS; LITERACY; PREVENTION; ADULTS	Introduction Clinical guidelines recommend that patients with type 1 diabetes (T1D) learn carbohydrate counting or similar methods to improve glycaemic control. Although systematic educating in carbohydrate counting is still not offered as standard-of-care for all patients on multiple daily injections (MDI) insulin therapy in outpatient diabetes clinics in Denmark. This may be due to the lack of …	[Ewers, Bettina; Vilsboll, Tina; Andersen, Henrik Ullits] Steno Diabet Ctr Copenhagen, Gentofte, Denmark; [Vilsboll, Tina] Univ Copenhagen, Fac Hlth & Med Sci, Dept Clin Med, Copenhagen, Denmark; [Bruun, Jens Meldgaard] Steno Diabet Ctr Aarhus, Aarhus, Denmark; [Bruun, Jens Meldgaard] Univ Aarhus, Dept Clin Med, Aarhus, Denmark	Steno Diabetes Center; University of Copenhagen; Aarhus University	Ewers, B (corresponding author), Steno Diabet Ctr Copenhagen, Gentofte, Denmark.	bettina.ewers@regionh.dk	Larsen, Trine/KBC-7676-2024	Ewers, Bettina/0000-0001-9425-1764	Beckett Foundation [17-20957]; Axel Muusfeldts Foundation [2017-856]; Novo Nordisk Foundation	Beckett Foundation; Axel Muusfeldts Foundation; Novo Nordisk Foundation(Novo Nordisk FoundationNovocure Limited)	This work was supported by The Beckett Foundation (grant number 17-20957), the Axel Muusfeldts Foundation (grant no 2017-856) and the Novo Nordisk Foundation (no assigned grant number) as part of a supplementary treatment initiative at SDCC in 2018-2020. Roche has provided voucher codes for free use of the bolus calculator `MySugr Pro' in the 12-month trial period for patients randomized to the A…		34	12	13	2	9	BMJ PUBLISHING GROUP	LONDON	BRITISH MED ASSOC HOUSE, TAVISTOCK SQUARE, LONDON WC1H 9JR, ENGLAND	2044-6055			BMJ OPEN	BMJ Open	SEP	2019	9	9
J	Gingras, V; Rabasa-Lhoret, R; Messier, V; Ladouceur, M; Legault, L; Haidar, A				Gingras, V.; Rabasa-Lhoret, R.; Messier, V.; Ladouceur, M.; Legault, L.; Haidar, A.			Efficacy of dual-hormone artificial pancreas to alleviate the carbohydrate-counting burden of type 1 diabetes: A randomized crossover trial	DIABETES & METABOLISM			English	Article						Artificial pancreas; Carbohydrate-counting; Closed-loop hormonal delivery systems; Continuous glucose monitoring; Type 1 diabetes	LOOP INSULIN DELIVERY; GLYCEMIC CONTROL; INTENSIVE TREATMENT; BIONIC PANCREAS; GLUCOSE CONTROL; ADULTS; BOLUS; COMPLICATIONS; ADOLESCENTS; PROGRESSION	Aim. - Carbohydrate-counting is a complex task for many patients with type 1 diabetes. This study examined whether an artificial pancreas, delivering insulin and glucagon based on glucose sensor readings, could alleviate the burden of carbohydrate-counting without degrading glucose control. Methods. - Twelve adults were recruited into a randomized, three-way, crossover trial (ClinicalTrials.gov i…	[Gingras, V.; Rabasa-Lhoret, R.; Messier, V.; Haidar, A.] Inst Rech Clin Montreal, 110 Ave Pins Ouest, Montreal, PQ H2W 1R7, Canada; [Gingras, V.; Rabasa-Lhoret, R.] Univ Montreal, Dept Nutr, Montreal, PQ H3C 3J7, Canada; [Rabasa-Lhoret, R.] MDRC, Montreal, PQ, Canada; [Rabasa-Lhoret, R.; Ladouceur, M.] CRCHUM, Montreal, PQ, Canada; [Legault, L.] McGill Univ, Montreal Childrens Hosp, Ctr Hlth, Mo…	Institut de Recherche Clinique de Montreal (IRCM); Universite de Montreal; Universite de Montreal; Universite de Montreal; McGill University; McGill University	Rabasa-Lhoret, R (corresponding author), Inst Rech Clin Montreal, 110 Ave Pins Ouest, Montreal, PQ H2W 1R7, Canada.	remi.rabasa-lhoret@ircm.qc.ca	Gingras, Veronique/K-4568-2019	Gingras, Veronique/0000-0003-4918-7534	Juvenile Diabetes Research Foundation; J.-A. DeSeve Foundation	Juvenile Diabetes Research Foundation(Juvenile Diabetes Research Foundation); J.-A. DeSeve Foundation	This work is supported by grants from the Juvenile Diabetes Research Foundation and J.-A. DeSeve Foundation to R.R.L. V.G. and R.R.L. are research scholars of FRQS (Fonds de Recherche du Quebec en Sante; Quebec Health Research Fund). A.H. was a research scholar at the Juvenile Diabetes Research Foundation.		27	39	43	0	11	MASSON EDITEUR	MOULINEAUX CEDEX 9	21 STREET CAMILLE DESMOULINS, ISSY, 92789 MOULINEAUX CEDEX 9, FRANCE	1262-3636	1878-1780		DIABETES METAB	Diabetes Metab.	FEB	2016	42	1
J	Souto, DL; Zajdenverg, L; Rodacki, M; Rosado, EL				Souto, Debora Lopes; Zajdenverg, Lenita; Rodacki, Melanie; Rosado, Eliane Lopes			Impact of advanced and basic carbohydrate counting methods on metabolic control in patients with type 1 diabetes	NUTRITION			English	Article						Diabetes; Sucrose; Carbohydrate; Diet therapy; Compliance; Body composition	GLYCEMIC CONTROL; ADOLESCENTS; CHILDREN; INSULIN; POSITION; THERAPY; YOUTH; DIET	Objective: Diets based on carbohydrate counting remain a key strategy for improving glycemic control in patients with type 1 diabetes. However, these diets may promote weight gain because of the flexibility in food choices. The aim of this study was to compare carbohydrate counting methods regarding anthropometric, biochemical, and dietary variables in individuals with type 1 diabetes, as well as…	[Souto, Debora Lopes; Rosado, Eliane Lopes] Univ Fed Rio de Janeiro, Inst Nutr Josue de Castro, BR-21941 Rio De Janeiro, Brazil; [Zajdenverg, Lenita; Rodacki, Melanie] Univ Fed Rio de Janeiro, Sect Diabet & Nutrol, Dept Internal Med, BR-21941 Rio De Janeiro, Brazil	Universidade Federal do Rio de Janeiro; Universidade Federal do Rio de Janeiro	Souto, DL (corresponding author), Univ Fed Rio de Janeiro, Inst Nutr Josue de Castro, BR-21941 Rio De Janeiro, Brazil.	deborasouto@openlink.com.br	Souto, Debora/E-4991-2012; Souto, Debora L/C-9199-2013; ROSADO, ELIANE L/Q-7210-2017	Souto, Debora/0000-0002-5149-0391; Zajdenverg, Lenita/0000-0002-1579-3299; Souto, Debora/0000-0002-4884-9340					34	15	17	1	16	ELSEVIER SCIENCE INC	NEW YORK	STE 800, 230 PARK AVE, NEW YORK, NY 10169 USA	0899-9007	1873-1244		NUTRITION	Nutrition	MAR	2014	30	3
J	Bell, KJ; Barclay, AW; Petocz, P; Colagiuri, S; Brand-Miller, JC				Bell, Kirstine J.; Barclay, Alan W.; Petocz, Peter; Colagiuri, Stephen; Brand-Miller, Jennie C.			Efficacy of carbohydrate counting in type 1 diabetes: a systematic review and meta-analysis	LANCET DIABETES & ENDOCRINOLOGY			English	Article							POSTPRANDIAL BLOOD-GLUCOSE; GLYCEMIC CONTROL; INSULIN DELIVERY; ARTIFICIAL PANCREAS; EDUCATION-PROGRAM; METABOLIC-CONTROL; BOLUS CALCULATOR; MIXED MEALS; ADOLESCENTS; MANAGEMENT	Background Although carbohydrate counting is the recommended dietary strategy for achieving glycaemic control in people with type 1 diabetes, the advice is based on narrative review and grading of the available evidence. We aimed to assess by systematic review and meta-analysis the efficacy of carbohydrate counting on glycaemic control in adults and children with type 1 diabetes. Methods We scree…	[Bell, Kirstine J.; Barclay, Alan W.; Colagiuri, Stephen; Brand-Miller, Jennie C.] Univ Sydney, Boden Inst Obes Nutr Exercise & Eating Disorders, Sydney, NSW 2006, Australia; [Bell, Kirstine J.; Barclay, Alan W.; Colagiuri, Stephen; Brand-Miller, Jennie C.] Univ Sydney, Sch Mol Biosci, Sydney, NSW 2006, Australia; [Barclay, Alan W.] Australian Diabet Council, Sydney, NSW, Australia; [Petocz, Pete…	University of Sydney; University of Sydney; Macquarie University	Brand-Miller, JC (corresponding author), Univ Sydney, Sch Mol Biosci, Biochem Bldg,G08, Sydney, NSW 2006, Australia.	jennie.brandmiller@sydney.edu.au	Bell, Kirstine/ABC-3300-2020; Barclay, Alan/KBR-3379-2024; Brand-Miller, Jennie/A-6835-2013	Bell, Kirstine/0000-0001-5638-4048; Colagiuri, Stephen/0000-0002-2398-4781; Brand-Miller, Jennie/0000-0002-6797-8754					41	130	138	1	41	ELSEVIER SCIENCE INC	NEW YORK	STE 800, 230 PARK AVE, NEW YORK, NY 10169 USA	2213-8587			LANCET DIABETES ENDO	Lancet Diabetes Endocrinol.	FEB	2014	2	2
J	Blouin, V; Bouchard, I; Galibois, I				Blouin, Valerie; Bouchard, Isabelle; Galibois, Isabelle			Body Mass Index and Food and Nutrient Intake of Children with Type 1 Diabetes and a Carbohydrate Counting Meal Plan	CANADIAN JOURNAL OF DIABETES			English	Article						body mass index; carbohydrate counting; children; food intake; type 1 diabetes	ADOLESCENTS; OVERWEIGHT; OBESITY; DIET; PREVALENCE; HABITS; SEARCH; YOUTH	OBJECTIVE: To document body mass index and food intake in relation to level of carbohydrate counting in children with type 1 diabetes. METHODS: Weight, height, glycated hemoglobin and two 24-hour dietary recalls were recorded in 70 children with type 1 diabetes (age 6 to 12 years) on intensive insulin therapy, with a meal plan based on basic (n = 21) or advanced (n = 49) carbohydrate counting. RE…	[Blouin, Valerie; Galibois, Isabelle] Univ Laval, Dept Sci Aliments & Nutr, Quebec City, PQ G1V 0A6, Canada; [Bouchard, Isabelle] Univ Laval, Ctr Hosp, Ctr Mere Enfant, Quebec City, PQ G1V 0A6, Canada	Laval University; Laval University	Galibois, I (corresponding author), Univ Laval, Dept Sci Aliments & Nutr, 2425 Rue Agr, Quebec City, PQ G1V 0A6, Canada.	isabelle.galibois@fsaa.ulaval.ca							31	3	3	0	6	ELSEVIER	AMSTERDAM	RADARWEG 29, 1043 NX AMSTERDAM, NETHERLANDS	1499-2671			CAN J DIABETES	Can. J. Diabetes	JUL	2011	35	3
J	Dimitriades, ME; Pillay, K				Dimitriades, Megan Esme; Pillay, Kirthee			Carbohydrate counting in type 1 diabetes mellitus: dietitians' perceptions, training and barriers to use	SOUTH AFRICAN JOURNAL OF CLINICAL NUTRITION			English	Article						barriers; carbohydrate counting; dietary management; dietitians; perceptions; training; type 1 diabetes mellitus		Objectives A study was undertaken to determine the perceptions, training and barriers regarding the use of carbohydrate counting in the dietary management of type 1 diabetes mellitus (T1DM) among dietitians in KwaZulu-Natal (KZN). Design A cross-sectional, descriptive study was conducted. Setting Dietitians who were registered with the Health Professions Council of South Africa (HPCSA), and worki…	[Dimitriades, Megan Esme; Pillay, Kirthee] Univ KwaZulu Natal, Dietet & Human Nutr, Pietermaritzburg, South Africa	University of Kwazulu Natal	Pillay, K (corresponding author), Univ KwaZulu Natal, Dietet & Human Nutr, Pietermaritzburg, South Africa.	pillayk@ukzn.ac.za		Dimitriades, Megan/0000-0001-8328-718X					21	2	2	0	3	TAYLOR & FRANCIS LTD	ABINGDON	2-4 PARK SQUARE, MILTON PARK, ABINGDON OR14 4RN, OXON, ENGLAND	1607-0658	2221-1268		S AFR J CLIN NUTR	S. Afr. J. Clin. Nutr.	SEP 30	2022	35	3
J	Spiegel, G; Bortsov, A; Bishop, FK; Owen, D; Klingensmith, GJ; Mayer-Davis, EJ; Maahs, DM				Spiegel, Gail; Bortsov, Andrey; Bishop, Franziska K.; Owen, Darcy; Klingensmith, Georgeanna J.; Mayer-Davis, Elizabeth J.; Maahs, David M.			Randomized Nutrition Education Intervention to Improve Carbohydrate Counting in Adolescents with Type 1 Diabetes Study: Is More Intensive Education Needed?	JOURNAL OF THE ACADEMY OF NUTRITION AND DIETETICS			English	Article						Type 1 diabetes; Carbohydrate counting; Nutrition education; Randomized	GLYCEMIC CONTROL; CHILDREN; BOLUS; INVOLVEMENT; VALIDATION; MANAGEMENT; STATEMENT; THERAPY; YOUTHS	Background Youth with type 1 diabetes do not count carbohydrates accurately, yet it is an important strategy in blood glucose control. Objective The study objective was to determine whether a nutrition education intervention would improve carbohydrate counting accuracy and glycemic control. Design We conducted a randomized, controlled nutrition intervention trial that was recruited from February …	[Spiegel, Gail; Bishop, Franziska K.; Owen, Darcy; Klingensmith, Georgeanna J.; Maahs, David M.] Univ Colorado, Dept Pediat, Barbara Davis Ctr Childhood Diabet, Aurora, CO 80045 USA; [Bortsov, Andrey] Univ N Carolina, Dept Anesthesiol, Chapel Hill, NC USA; [Bortsov, Andrey] Univ S Carolina, Ctr Res Nutr & Hlth Dispar, Columbia, SC 29208 USA; [Mayer-Davis, Elizabeth J.] Univ N Carolina, Sch Med, C…	University of Colorado System; University of Colorado Anschutz Medical Campus; University of North Carolina; University of North Carolina Chapel Hill; University of South Carolina System; University of South Carolina Columbia; University of North Carolina School of Medicine; University of North Carolina; University of North Carolina Chapel Hill; University of North Carolina; University of North C…	Spiegel, G (corresponding author), Univ Colorado, Dept Pediat, Barbara Davis Ctr Childhood Diabet, Anschutz Med Campus,1775 Aurora Court,MS A140,Bld, Aurora, CO 80045 USA.	gail.spiegel@ucdenver.edu		Maahs, David/0000-0002-4602-7909	Diabetes Care and Education Dietetic Practice Group Diabetes Medical Nutrition Therapy Outcomes Research Grant; National Institutes of Health [K23 DK075360]	Diabetes Care and Education Dietetic Practice Group Diabetes Medical Nutrition Therapy Outcomes Research Grant; National Institutes of Health(United States Department of Health & Human ServicesNational Institutes of Health (NIH) - USA)	This study was supported by the 2008 Diabetes Care and Education Dietetic Practice Group Diabetes Medical Nutrition Therapy Outcomes Research Grant administered by the Academy of Nutrition and Dietetics Foundation (formerly the American Dietetic Association Foundation) (to G. Spiegel), and by National Institutes of Health grant K23 DK075360 (to D. M. Maahs).		24	38	41	0	19	ELSEVIER SCIENCE INC	NEW YORK	STE 800, 230 PARK AVE, NEW YORK, NY 10169 USA	2212-2672	2212-2680		J ACAD NUTR DIET	J. Acad. Nutr. Diet.	NOV	2012	112	11
J	Sanal, G; Shijin, S; Krishna, V; Kesavadev, J; Basanth, A; Krishnan, G; Shankar, A				Sanal, Geethu; Shijin, Sajna; Krishna, Viji; Kesavadev, Jothydev; Basanth, Anjana; Krishnan, Gopika; Shankar, Arun			Empowering Patients with Type 1 Diabetes through a Multidisciplinary Team-assisted, Technology-Enabled Education Program	CURRENT DIABETES REVIEWS			English	Article						Carbohydrate counting; diabetes management; glycated hemoglobin; insulin; type 1 diabetes; telemedicine	GLYCEMIC INDEX; MANAGEMENT; METAANALYSIS; INTERVENTIONS; ADULTS	Background: Carbohydrate counting is a tool that helps patients with type 1 diabetes (T1D) to control their blood glucose. It calculates the bolus insulin dose needed from the total amount of carbohydrates consumed at each meal. However, carbohydrate counting can be quite challenging. The Diabetes Tele Management System (R) (DTMS (R)) is a telemedicine-based program that enables the patient to in…	[Sanal, Geethu; Shijin, Sajna; Krishna, Viji; Kesavadev, Jothydev; Basanth, Anjana; Krishnan, Gopika; Shankar, Arun] Jothydevs Diabet & Res Ctr, Dept Diabetol, Thiruvananthapuram, Kerala, India		Kesavadev, J (corresponding author), Jothydevs Diabet & Res Ctr, Dept Diabetol, Thiruvananthapuram, Kerala, India.	jothydev@gmail.com							22	1	1	1	1	BENTHAM SCIENCE PUBL LTD	SHARJAH	EXECUTIVE STE Y-2, PO BOX 7917, SAIF ZONE, 1200 BR SHARJAH, U ARAB EMIRATES	1573-3998	1875-6417		CURR DIABETES REV	Curr. Diabetes Reviews		2023	19	4
J	Lopez, PE; Evans, M; King, BR; Jones, TW; Bell, K; McElduff, P; Davis, EA; Smart, CE				Lopez, P. E.; Evans, M.; King, B. R.; Jones, T. W.; Bell, K.; McElduff, P.; Davis, E. A.; Smart, C. E.			A randomized comparison of three prandial insulin dosing algorithms for children and adolescents with Type 1 diabetes	DIABETIC MEDICINE			English	Article							POSTPRANDIAL GLUCOSE EXCURSIONS; DIETARY-PROTEIN; PUMP THERAPY; HIGH-FAT; BOLUS; MEAL; MANAGEMENT; CARBOHYDRATE; INDIVIDUALS; MELLITUS	AimTo compare systematically the impact of two novel insulin-dosing algorithms (the Pankowska Equation and the Food Insulin Index) with carbohydrate counting on postprandial glucose excursions following a high fat and a high protein meal. MethodsA randomized, crossover trial at two Paediatric Diabetes centres was conducted. On each day, participants consumed a high protein or high fat meal with s…	[Lopez, P. E.; King, B. R.; McElduff, P.; Smart, C. E.] Hunter Med Res Inst, Newcastle, NSW, Australia; [Lopez, P. E.; King, B. R.; Smart, C. E.] John Hunter Childrens Hosp, Newcastle, NSW, Australia; [Lopez, P. E.; King, B. R.; McElduff, P.; Smart, C. E.] Univ Newcastle, Newcastle, NSW, Australia; [Evans, M.; Jones, T. W.; Davis, E. A.] Univ Western Australia, Telethon Kids Inst, Perth, WA, Aust…	Hunter Medical Research Institute; University of Newcastle; Hunter New England Local Health District; John Hunter Children's Hospital; University of Newcastle; Telethon Kids Institute; University of Western Australia; University of Sydney	Smart, CE (corresponding author), Hunter Med Res Inst, Newcastle, NSW, Australia.;Smart, CE (corresponding author), John Hunter Childrens Hosp, Newcastle, NSW, Australia.;Smart, CE (corresponding author), Univ Newcastle, Newcastle, NSW, Australia.	carmel.smart@hnehealth.nsw.gov.au	Jones, Timothy/HOI-0282-2023	Bell, Kirstine/0000-0001-5638-4048; Jones, Timothy/0000-0002-7989-1998; Davis, Elizabeth/0000-0003-4244-5473	Australasian Paediatric Endocrine Group; Diabetes Australia Research Trust	Australasian Paediatric Endocrine Group; Diabetes Australia Research Trust	The group would like to acknowledge the Australasian Paediatric Endocrine Group and the Diabetes Australia Research Trust who provided funding for the study as part of a competitive research grant.		21	27	27	0	11	WILEY	HOBOKEN	111 RIVER ST, HOBOKEN 07030-5774, NJ USA	0742-3071	1464-5491		DIABETIC MED	Diabetic Med.	OCT	2018	35	10
J	Haidar, A; Yale, JF; Lovblom, LE; Cardinez, N; Orszag, A; Falappa, CM; Gouchie-Provencher, N; Tsoukas, MA; El Fathi, A; Rene, J; Eldelekli, D; Lanctôt, SO; Scarr, D; Perkins, BA				Haidar, Ahmad; Yale, Jean-Francois; Lovblom, Leif Erik; Cardinez, Nancy; Orszag, Andrej; Falappa, C. Marcelo; Gouchie-Provencher, Nikita; Tsoukas, Michael A.; El Fathi, Anas; Rene, Jennifer; Eldelekli, Devrim; Lanctot, Sebastien O.; Scarr, Daniel; Perkins, Bruce A.			Reducing the need for carbohydrate counting in type 1 diabetes using closed-loop automated insulin delivery (artificial pancreas) and empagliflozin: A randomized, controlled, non-inferiority, crossover pilot trial	DIABETES OBESITY & METABOLISM			English	Article						continuous glucose monitoring; empagliflozin; insulin pump therapy; randomized trial; SGLT2 inhibitor; type 1 diabetes		Aim To assess whether adding empagliflozin to closed-loop automated insulin delivery could reduce the need for carbohydrate counting in type 1 diabetes (T1D) without worsening glucose control. Materials and Methods In an open-label, crossover, non-inferiority trial, 30 adult participants with T1D underwent outpatient automated insulin delivery interventions with three random sequences of prandial…	[Haidar, Ahmad; El Fathi, Anas; Rene, Jennifer] McGill Univ, Dept Biomed Engn, Montreal, PQ, Canada; [Haidar, Ahmad; Yale, Jean-Francois; Gouchie-Provencher, Nikita; Tsoukas, Michael A.] McGill Univ, Res Inst, Ctr Hlth, Montreal, PQ, Canada; [Haidar, Ahmad; Yale, Jean-Francois; Tsoukas, Michael A.] McGill Univ, Dept Med, Div Endocrinol, Montreal, PQ, Canada; [Lovblom, Leif Erik; Cardinez, Nancy; …	McGill University; McGill University; McGill University; University of Toronto; Sinai Health System Toronto; Lunenfeld Tanenbaum Research Institute; University of Toronto; Sinai Health System Toronto; Lunenfeld Tanenbaum Research Institute	Perkins, BA (corresponding author), Univ Toronto, Div Endocrinol & Metab, Leadership Sinai Ctr Diabet, Dept Med,Diabet Clin Res Unit,Sinai Hlth Syst, L5-024,60 Murray St,Mail Box 16, Toronto, ON M5T 3L9, Canada.	bruce.perkins@sinaihealthsystem.ca	El Fathi, Anas/GYD-9666-2022; Perkins, Bruce A/L-3726-2017; El Fathi, Anas/AAW-7415-2020	El Fathi, Anas/0000-0001-7837-1555; Orszag, Andrej/0000-0002-0027-1607; Yale, Jean-Francois/0000-0002-7833-9050; Lovblom, Leif Erik/0000-0002-6774-8924	Diabetes Canada	Diabetes Canada	Diabetes Canada, Grant/Award Number: NOD_OG-3-15-4972-BP		38	22	22	1	3	WILEY	HOBOKEN	111 RIVER ST, HOBOKEN 07030-5774, NJ USA	1462-8902	1463-1326		DIABETES OBES METAB	Diabetes Obes. Metab.	JUN	2021	23	6
J	Melish, JS				Melish, John S.			Beyond Carbohydrate Counting (CC)	DIABETES			English	Meeting Abstract	79th Scientific Sessions of the American-Diabetes-Association (ADA)	JUN 07-11, 2019	San Francisco, CA																0	1	1	0	0	AMER DIABETES ASSOC	ALEXANDRIA	1701 N BEAUREGARD ST, ALEXANDRIA, VA 22311-1717 USA	0012-1797	1939-327X		DIABETES	Diabetes	JUN 1	2019	68
J	Davis, NJ; Wylie-Rosett, J				Davis, Nichola J.; Wylie-Rosett, Judith			Death to carbohydrate counting?	DIABETES CARE			English	Editorial Material							INSULIN												5	6	7	0	2	AMER DIABETES ASSOC	ALEXANDRIA	1701 N BEAUREGARD ST, ALEXANDRIA, VA 22311-1717 USA	0149-5992			DIABETES CARE	Diabetes Care	JUL	2008	31	7
J	Thurber, KM; Dierkhising, RA; Reiland, SA; Pearson, KK; Smith, SA; O'Meara, JG				Thurber, Kristina M.; Dierkhising, Ross A.; Reiland, Sarah A.; Pearson, Kristina K.; Smith, Steven A.; O'Meara, John G.			Mealtime Insulin Dosing by Carbohydrate Counting in Hospitalized Cardiology Patients: A Retrospective Cohort Study	DIABETES TECHNOLOGY & THERAPEUTICS			English	Article							HYPERGLYCEMIA; MANAGEMENT; MORTALITY; OUTCOMES; GLUCOSE	Background: Carbohydrate counting may improve glycemic control in hospitalized cardiology patients by providing individualized insulin doses tailored to meal consumption. The purpose of this study was to compare glycemic outcomes with mealtime insulin dosed by carbohydrate counting versus fixed dosing in the inpatient setting. Materials and Methods: This single-center retrospective cohort study i…	[Thurber, Kristina M.; O'Meara, John G.] Mayo Clin, Dept Pharm Serv, Rochester, MN 55905 USA; [Dierkhising, Ross A.] Mayo Clin, Dept Hlth Sci Res, Rochester, MN 55905 USA; [Reiland, Sarah A.; Smith, Steven A.] Mayo Clin, Dept Endocrinol Diabet Nutr & Metab, Rochester, MN 55905 USA; [Pearson, Kristina K.] Mayo Clin, Dept Nursing, Rochester, MN 55905 USA	Mayo Clinic; Mayo Clinic; Mayo Clinic; Mayo Clinic	Thurber, KM (corresponding author), Mayo Clin, Dept Pharm Serv, 200 First St SW, Rochester, MN 55905 USA.	thurber.kristina@mayo.edu	O'Meara, John/AID-8266-2022						16	6	6	0	5	MARY ANN LIEBERT, INC	NEW ROCHELLE	140 HUGUENOT STREET, 3RD FL, NEW ROCHELLE, NY 10801 USA	1520-9156	1557-8593		DIABETES TECHNOL THE	Diabetes Technol. Ther.	JAN 1	2016	18	1
J	Sunni, M; Brunzell, C; Kyllo, J; Purcell, L; Plager, P; Moran, A				Sunni, Muna; Brunzell, Carol; Kyllo, Jennifer; Purcell, Loren; Plager, Phillip; Moran, Antoinette			A picture-based carbohydrate-counting resource for Somalis	JOURNAL OF INTERNATIONAL MEDICAL RESEARCH			English	Article						Type 1 diabetes; Somali; carbohydrate counting; dietary resource; traditional Somali food; visual-based reference	CHILDREN; DISPARITIES; ETHNICITY	Objective Carbohydrate counting is essential for effective management of type 1 diabetes (T1D). Somali diet-specific carbohydrate-counting references are lacking, creating an additional barrier to effective diabetes control. We developed a picture-based carbohydrate-counting resource for Somalis with T1D. Methods Traditional Somali foods were selected using a variety of methods. Serving sizes and…	[Sunni, Muna; Brunzell, Carol; Moran, Antoinette] Univ Minnesota, Masonic Childrens Hosp, Dept Pediat, East Bldg Room MB671,2450 Riverside Ave, Minneapolis, MN 55454 USA; [Kyllo, Jennifer] Childrens Hosp & Clin Minnesota, Minneapolis, MN USA; [Purcell, Loren] LorenPurcell Com, Minneapolis, MN USA; [Plager, Phillip] Univ Minnesota, Sch Med, East Bldg Room MB671,2450 Riverside Ave, Minneapolis, MN …	University of Minnesota System; University of Minnesota Twin Cities; Children's Hospitals & Clinics of Minnesota; University of Minnesota System; University of Minnesota Twin Cities	Sunni, M (corresponding author), Univ Minnesota, Masonic Childrens Hosp, Pediat Endocrinol, East Bldg Room MB671,2450 Riverside Ave, Minneapolis, MN 55454 USA.	sunni001@umn.edu			National Center for Advancing Translational Sciences of the National Institutes of Health [UL1TR000114]	National Center for Advancing Translational Sciences of the National Institutes of Health(United States Department of Health & Human ServicesNational Institutes of Health (NIH) - USANIH National Center for Advancing Translational Sciences (NCATS))	The research reported in this publication was supported by the National Center for Advancing Translational Sciences of the National Institutes of Health (Award Number UL1TR000114). The content is solely the responsibility of the authors and does not necessarily represent the official views of the National Institutes of Health.		15	2	2	0	3	SAGE PUBLICATIONS LTD	LONDON	1 OLIVERS YARD, 55 CITY ROAD, LONDON EC1Y 1SP, ENGLAND	0300-0605	1473-2300		J INT MED RES	J. Int. Med. Res.	JAN	2018	46	1
J	Taplin, J; Allen, N				Taplin, Julie; Allen, Nicola			Carbohydrate counting and insulin dose adjustment group sessions for type 1 diabetes: a pilot of their effectiveness at a primary care diabetes centre	PRACTICAL DIABETES			English	Article						type 1 diabetes; carbohydrate counting; insulin dose adjustment		It is recommended that a structured group education programme such as DAFNE (Dose Adjustment For Normal Eating) is offered to all adults with type 1 diabetes. Such programmes teach the skills of carbohydrate counting and insulin dose adjustment with the aim of improving glycaemic control (HbAic) without increasing the risk of hypoglycaemia. South West Essex Community Services adult diabetes servi…	[Taplin, Julie; Allen, Nicola] North East London NHS Fdn Trust, South West Essex Community Serv, Craylands Clin, Diab Care Ctr, Basildon SS14 3RR, England		Taplin, J (corresponding author), North East London NHS Fdn Trust, South West Essex Community Serv, Craylands Clin, Diab Care Ctr, Basildon SS14 3RR, England.	julie.taplin@nelft.nhs.uk							6	0	0	0	0	JOHN WILEY & SONS LTD	CHICHESTER	THE ATRIUM, SOUTHERN GATE, CHICHESTER PO19 8SQ, W SUSSEX, ENGLAND	2047-2897	2047-2900		PRACT DIABETES	Pract. Diabetes	NOV-DEC	2013	30	9
J	Rose, L; Kadowaki, T; Pieber, TR; Buchholtz, K; Ekelund, M; Gorst-Rasmussen, A; Philis-Tsimikas, A				Rose, Ludger; Kadowaki, Takashi; Pieber, Thomas R.; Buchholtz, Kristine; Ekelund, Magnus; Gorst-Rasmussen, Anders; Philis-Tsimikas, Athena			Efficacy and Safety of Fast-Acting Insulin Aspart in People with Type 1 Diabetes Using Carbohydrate Counting: A Post Hoc Analysis of Two Randomised Controlled Trials	DIABETES THERAPY			English	Article						Bolus insulin; Carbohydrate counting; Insulin dose adjustment; Rapid-acting insulin; Type 1 diabetes	ENABLE DIETARY FREEDOM; TREAT-TO-TARGET; HYPOGLYCEMIA; MANAGEMENT; DEGLUDEC; THERAPY; ADULTS	IntroductionInsulin dosing based on carbohydrate counting is the gold standard for improving glycaemic control in type 1 diabetes (T1D). This post hoc analysis aimed to explore the efficacy and safety of fast-acting insulin aspart (faster aspart) according to bolus dose adjustment method in people with T1D.MethodsPost hoc analysis of two 26-week, treat-to-target, randomised trials investigating t…	[Rose, Ludger] Inst Diabet Res, Hohenzollernring 70, D-48145 Munster, Germany; [Kadowaki, Takashi] Univ Tokyo, Dept Prevent Diabet & Lifestyle Related Dis, Grad Sch Med, Bunkyo Ku, 7-3-1 Hongo, Tokyo 1138655, Japan; [Kadowaki, Takashi] Teikyo Univ Hosp Mizonokuchi, Dept Metab & Nutr, Takatsu Ward, 5 Chome 1-1 Futago, Kawasaki, Kanagawa 2138507, Japan; [Pieber, Thomas R.] Med Univ Graz, Div Endocr…	University of Tokyo; Teikyo University; Medical University of Graz; Novo Nordisk	Rose, L (corresponding author), Inst Diabet Res, Hohenzollernring 70, D-48145 Munster, Germany.	l.rose@diabetes-muenster.de; Tsimikas.Athena@scrippshealth.org		Pieber, Thomas/0000-0003-3554-0405	Novo Nordisk	Novo Nordisk(Novo NordiskNovo Nordisk Foundation)	The onset 1 and onset 8 trials were sponsored by Novo Nordisk. Novo Nordisk provided financial support for the conduct of the analysis and preparation of the article, and funded the article processing charges. All authors had full access to all of the data in this study and take complete responsibility for the integrity of the data and accuracy of the data analysis.		26	2	2	0	1	SPRINGER HEIDELBERG	HEIDELBERG	TIERGARTENSTRASSE 17, D-69121 HEIDELBERG, GERMANY	1869-6953	1869-6961		DIABETES THER	Diabetes Ther.	JUN	2019	10	3
J	Dovc, K; Litaj, TP; Pangersic, SL; Campa, AS; Bratina, N				Dovc, K.; Litaj, T. Pangersic; Pangersic, S. Litaj; Campa, A. Sircelj; Bratina, N.			SMARTPHONE APPLICATION FOR CARBOHYDRATE COUNTING IN MEALS	DIABETES TECHNOLOGY & THERAPEUTICS			English	Meeting Abstract									[Dovc, K.; Bratina, N.] Univ Childrens Hosp, Dept Endocrinol Diabet & Metab, Ljubljana, Slovenia; [Litaj, T. Pangersic; Pangersic, S. Litaj] FCB Doo, Ljubljana, Slovenia; [Campa, A. Sircelj] Univ Childrens Hosp, Unit Nutr Diet Therapy & Hosp Nutr, Ljubljana, Slovenia	University Medical Centre Ljubljana; University Medical Centre Ljubljana									0	0	0	0	0	MARY ANN LIEBERT, INC	NEW ROCHELLE	140 HUGUENOT STREET, 3RD FL, NEW ROCHELLE, NY 10801 USA	1520-9156	1557-8593		DIABETES TECHNOL THE	Diabetes Technol. Ther.	FEB 1	2016	18
J	DILLINGER, J; YASS, C				DILLINGER, J; YASS, C			CARBOHYDRATE COUNTING IN THE MANAGEMENT OF DIABETES	DIABETES EDUCATOR			English	Editorial Material											DILLINGER, J (corresponding author), MERCY HAVERFORD HOSP,OUTPATIENT DIABET EDUC PROGRAM,2000 OLD WESTCHESTER PIKE,HAVERFORD,PA 19083, USA.								0	4	5	0	2	AMER ASSOC DIABETES EDUCATORS	CHICAGO	STE 1240, 444 NORTH MICHIGAN AVE, CHICAGO, IL 60611-3901	0145-7217			DIABETES EDUCATOR	Diabetes Educ.	NOV-DEC	1995	21	6
J	DELAHANTY, LM; ANDERSON, EJ				DELAHANTY, LM; ANDERSON, EJ			CARBOHYDRATE COUNTING ALTERNATIVE IN GLUCOSE CONTROL - REPLY	JOURNAL OF THE AMERICAN DIETETIC ASSOCIATION			English	Letter											DELAHANTY, LM (corresponding author), MASSACHUSETTS GEN HOSP,BOSTON,MA 02114, USA.								1	1	1	0	0	AMER DIETETIC ASSN	CHICAGO	216 W JACKSON BLVD #800, CHICAGO, IL 60606-6995	0002-8223			J AM DIET ASSOC	J. Am. Diet. Assoc.	OCT	1993	93	10
J	DAVIS, DL; GREGORY, RP				DAVIS, DL; GREGORY, RP			CARBOHYDRATE COUNTING ALTERNATIVE IN GLUCOSE CONTROL	JOURNAL OF THE AMERICAN DIETETIC ASSOCIATION			English	Letter							INSULIN				DAVIS, DL (corresponding author), VANDERBILT UNIV,MED CTR,NASHVILLE,TN 37240, USA.								2	0	0	0	1	AMER DIETETIC ASSN	CHICAGO	216 W JACKSON BLVD #800, CHICAGO, IL 60606-6995	0002-8223			J AM DIET ASSOC	J. Am. Diet. Assoc.	OCT	1993	93	10
J	Sunni, M; Brunzell, C; Purcell, L; Kyllo, J; Plager, P; Moran, A				Sunni, Muna; Brunzell, Carol; Purcell, Loren; Kyllo, Jennifer; Plager, Phillip; Moran, Antoinette			A PICTURE-BASED CARBOHYDRATE-COUNTING RESOURCE FOR SOMALIS	HORMONE RESEARCH IN PAEDIATRICS			English	Meeting Abstract									[Sunni, Muna; Brunzell, Carol; Plager, Phillip; Moran, Antoinette] Univ Minnesota, Minneapolis, MN USA; [Purcell, Loren] LorenPurcell Com Graph Artist, Minneapolis, MN USA; [Kyllo, Jennifer] Childrens Hosp & Clin Minnesota, St Paul, MN USA	University of Minnesota System; University of Minnesota Twin Cities; Children's Hospitals & Clinics of Minnesota									0	0	0	0	0	KARGER	BASEL	ALLSCHWILERSTRASSE 10, CH-4009 BASEL, SWITZERLAND	1663-2818	1663-2826		HORM RES PAEDIAT	Horm. Res. Paediatr.		2017	88
J	Viana, VR; Carvalhal, MMD; Kikuchi, JLD; Felício, KM; Gomes, DL				Viana, Vandemberg Ramos; de Lima Carvalhal, Manuela Maria; Dias Kikuchi, Jeane Lorena; Felicio, Karem Mileo; Gomes, Daniela Lopes			Association between glycemic control in different emotional conditions and adherence to carbohydrate counting in people with type 1 diabetes during the COVID-19 pandemic in Brazil	REVISTA DE NUTRICAO-BRAZILIAN JOURNAL OF NUTRITION			English	Article						Behavior; Diabetes Mellitus, type 1; Mental health; Social isolation		ObjectiveEvaluate the association between glycemic control in different emotional perceptions and the adherence to carbohydrate counting by adults with type 1 diabetes during the COVID-19 pandemic in Brazil.MethodsThis cross-sectional, descriptive, and analytical study was approved by the Research Ethics Committee (Opinion no 4,147,663) and conducted in July 2020 using a Google Forms (R) form. So…	[Viana, Vandemberg Ramos; de Lima Carvalhal, Manuela Maria] Univ Fed Para, Fac Nutr, Inst Ciencias Saude, Belem, Para, Brazil; [de Lima Carvalhal, Manuela Maria] Univ Fed Para, Nucl Med Trop, Programa Posgrad Doencas Trop, Belem, Para, Brazil; [Dias Kikuchi, Jeane Lorena; Gomes, Daniela Lopes] Univ Fed Para, Ctr Pesquisas Teoria Comportamento, Programa Posgrad Neurociencias & Comportamento Be, Be…	Universidade Federal do Para; Universidade Federal do Para; Universidade Federal do Para; Universidade Federal do Para	Kikuchi, JLD (corresponding author), Univ Fed Para, Ctr Pesquisas Teoria Comportamento, Programa Posgrad Neurociencias & Comportamento Be, Belem, PA, Brazil.	nutri.jeanedias@yahoo.com	Gomes, Daniela/AAD-7026-2022	Gomes, Daniela/0000-0002-0092-3396; Maria de Lima Carvalhal, Manuela/0000-0003-1397-0471					15	0	0	0	0	PONTIFICIA UNIVERSIDADE CATOLICA CAMPINAS	CAMPINAS	NUCLEO EDITORACAO SBI-CCV, CAMPUS II AV JOHN BOYD DUNLOP S-N PREDIO ONTOLOGIA JD IPAUSSURAMA, CAMPINAS, SP 13060-904, BRAZIL	1415-5273	1678-9865		REV NUTR	Rev. Nutr.		2023	36
J	Rizzi, A; Tartaglione, L; Rizzo, GE; Leo, L; Di Leo, M; Pitocco, D				Rizzi, A.; Tartaglione, L.; Rizzo, G. E.; Leo, L.; Di Leo, M.; Pitocco, D.			GROUP EDUCATION ON CARBOHYDRATE COUNTING INCREASES TIME IN RANGE	DIABETES TECHNOLOGY & THERAPEUTICS			English	Meeting Abstract									[Rizzi, A.; Tartaglione, L.; Rizzo, G. E.; Leo, L.; Di Leo, M.; Pitocco, D.] Cathol Univ, Diabet Care Unit, Sch Med, Rome, Italy	Catholic University of the Sacred Heart									0	0	0	0	0	MARY ANN LIEBERT, INC	NEW ROCHELLE	140 HUGUENOT STREET, 3RD FL, NEW ROCHELLE, NY 10801 USA	1520-9156	1557-8593		DIABETES TECHNOL THE	Diabetes Technol. Ther.	FEB	2023	25
J	Bailey, N; Henke, C; Gibb, J; Chalise, A; Maynard, S; Mannering, C				Bailey, Nina; Henke, Claire; Gibb, Jennie; Chalise, Aish; Maynard, Sarah; Mannering, Celia			Reflections on carbohydrate counting: walking in our patients' shoes	PRACTICAL DIABETES			English	Editorial Material									[Bailey, Nina; Henke, Claire; Gibb, Jennie; Chalise, Aish; Maynard, Sarah; Mannering, Celia] Frimley Hlth NHS Fdn Trust Diabet, Portsmouth Rd, Frimley GU16 7UJ, England		Henke, C (corresponding author), Frimley Hlth NHS Fdn Trust Diabet, Portsmouth Rd, Frimley GU16 7UJ, England.	claire.henke@fhft.nhs.uk							1	0	0	0	0	JOHN WILEY & SONS LTD	CHICHESTER	THE ATRIUM, SOUTHERN GATE, CHICHESTER PO19 8SQ, W SUSSEX, ENGLAND	2047-2897	2047-2900		PRACT DIABETES	Pract. Diabetes	MAY	2017	34	4
J	Fraser, KH; Bramley, AC; Kelly, CJG				Fraser, K. H.; Bramley, A. C.; Kelly, C. J. G.			Psychological and metabolic benefits of brief carbohydrate counting education	DIABETIC MEDICINE			English	Meeting Abstract									[Fraser, K. H.; Bramley, A. C.; Kelly, C. J. G.] Stirling Royal Infirm, Dept Diabet, Stirling, Scotland										0	0	0	0	0	WILEY	HOBOKEN	111 RIVER ST, HOBOKEN 07030-5774, NJ USA	0742-3071	1464-5491		DIABETIC MED	Diabetic Med.	MAR	2008	25
J	Beadle, LJ; Traynor, H; Leong, K; Owen, A; Blaney, C; Joseph, P; Leong, K				Beadle, L. J.; Traynor, H.; Leong, K.; Owen, A.; Blaney, C.; Joseph, P.; Leong, K.			Patient attitudes to carbohydrate counting course in non-attenders	DIABETIC MEDICINE			English	Meeting Abstract									[Beadle, L. J.; Traynor, H.; Leong, K.; Owen, A.; Blaney, C.; Joseph, P.; Leong, K.] Wirral Univ Hosp Trust, Endocrinol, Birkenhead, Merseyside, England										0	0	0	0	1	WILEY-BLACKWELL	HOBOKEN	111 RIVER ST, HOBOKEN 07030-5774, NJ USA	0742-3071	1464-5491		DIABETIC MED	Diabetic Med.	MAR	2015	32
J	Wiyono, L; Ghitha, N; Clarisa, D; Larasati, A				Wiyono, Lowilius; Ghitha, Nida; Clarisa, Dina; Larasati, Anjani			Carbohydrate counting implementation on pediatric type 1 diabetes mellitus: systematic review and meta- analysis	ANNALS OF PEDIATRIC ENDOCRINOLOGY & METABOLISM			English	Review						Type 1 diabetes mellitus; Child; Carbohydrate counting; Glycated hemoglobin; Quality of life	METABOLIC-CONTROL; GLYCEMIC CONTROL; CHILDREN; ADOLESCENTS	Purpose: Type 1 diabetes mellitus, which is the most common type of diabetes among children, is not curable but can be managed well without a negative effect on quality of life. One of the treatments of type 1 diabetes mellitus is carbohydrate counting. This systematic review and meta-analysis sought to evaluate the efficacy of carbohydrate counting with regard to hemoglobin A1c (HbA1c) reduction…	[Wiyono, Lowilius; Ghitha, Nida; Clarisa, Dina; Larasati, Anjani] Univ Indo, Fac Med, Jl Salemba Raya 6, Jakarta 10430, Indonesia		Ghitha, N (corresponding author), Univ Indo, Fac Med, Jl Salemba Raya 6, Jakarta 10430, Indonesia.	nida.ghitha@alumni.ui.ac.id	Wiyono, Lowilius/AAR-3367-2020	Wiyono, Lowilius/0000-0001-5018-7676; Ghitha, Nida/0000-0003-2418-9461					27	0	0	1	1	KOREAN SOC PEDIATRIC ENDOCRINOLOGY	SEOUL	610 DOOSAN BEARSTEL, 1319-11 SEOCHO 2-DONG, SEOCHO-GU, SEOUL, 137-857, SOUTH KOREA	2287-1012	2287-1292		ANN PEDIATR ENDOCRIN	Ann. Pediatr. Endocrinol,. Metab.	SEP	2023	28	3
J	Anthimopoulos, M; Scarnato, L; Diem, P; Mougiakakou, S				Anthimopoulos, M.; Scarnato, L.; Diem, P.; Mougiakakou, S.			SEGMENTATION AND RECOGNITION OF FOOD IMAGES FOR CARBOHYDRATE COUNTING	DIABETES TECHNOLOGY & THERAPEUTICS			English	Meeting Abstract									[Anthimopoulos, M.; Scarnato, L.; Mougiakakou, S.] Univ Bern, ARTORG Ctr, Diabet Technol Res Grp, Bern, Switzerland; [Scarnato, L.] Univ Bern, Grad Sch Cellular & Biomed Sci, Bern, Switzerland; [Diem, P.; Mougiakakou, S.] Univ Hosp Bern, Dept Endocrinol Diabet & Clin Nutr, Inselspital, CH-3010 Bern, Switzerland	University of Bern; University of Bern; University of Bern; University Hospital of Bern			Diem, Peter/JPL-1066-2023; Diem, Peter/A-7650-2008	Diem, Peter/0000-0002-1190-9880					0	0	0	0	3	MARY ANN LIEBERT INC	NEW ROCHELLE	140 HUGUENOT STREET, 3RD FL, NEW ROCHELLE, NY 10801 USA	1520-9156			DIABETES TECHNOL THE	Diabetes Technol. Ther.	FEB	2013	15
J	Ullah, A; Graue, M; Haugstvedt, A				Ullah, Aisha; Graue, Marit; Haugstvedt, Anne			Adolescent's Experiences with Diabetes Self-Management and the Use of Carbohydrate Counting in Their Everyday Life with Type 1 Diabetes	PATIENT PREFERENCE AND ADHERENCE			English	Article						carbohydrate counting; adolescents; interviews; qualitative approach; self-management; type 1 diabetes	CHILDREN	Aim: The aim of this study was to describe adolescents' experiences with diabetes self-management and the use of carbohydrate counting as a tool for calculating insulin doses in everyday life with type 1 diabetes. Methods: We used a qualitative study design. Individual interviews were conducted with 14 adolescents (seven boys and seven girls, aged 16-18 years) with type 1 diabetes by using a semi…	[Ullah, Aisha; Graue, Marit; Haugstvedt, Anne] Western Norway Univ Appl Sci, Dept Hlth & Caring Sci, Bergen, Norway; [Ullah, Aisha] Innlandet Hosp, Dept Paediat, Elverum, Norway	Western Norway University of Applied Sciences; Innlandet Hospital Trust	Haugstvedt, A (corresponding author), Western Norway Univ Appl Sci, Dept Hlth & Caring Sci, Bergen, Norway.	ahau@hvl.no							26	2	2	2	6	DOVE MEDICAL PRESS LTD	ALBANY	PO BOX 300-008, ALBANY, AUCKLAND 0752, NEW ZEALAND	1177-889X			PATIENT PREFER ADHER	Patient Prefer. Adherence		2022	16
J	Kalergis, M; Pacaud, D; Strychar, I; Meltzer, S; Jones, P; Yale, JF				Kalergis, M; Pacaud, D; Strychar, I; Meltzer, S; Jones, P; Yale, JF			Adherence and accuracy with carbohydrate counting in intensive diabetes management.	DIABETES			English	Meeting Abstract													Meltzer, Sara/AAF-3564-2020						0	0	0	0	0	AMER DIABETES ASSOC	ALEXANDRIA	1660 DUKE ST, ALEXANDRIA, VA 22314	0012-1797			DIABETES	Diabetes	MAY	1997	46
J	Abreu, C; Amorim, D; Miranda, F				Abreu, C.; Amorim, D.; Miranda, F.			PERSONALIZED LIMITS TO CARBOHYDRATE COUNTING ERRORS: A DATA-DRIVEN APPROACH	DIABETES TECHNOLOGY & THERAPEUTICS			English	Meeting Abstract									[Abreu, C.; Amorim, D.] Inst Politecn Viana Do Castelo, ADiT Lab, Viana Do Castelo, Portugal; [Miranda, F.] Univ Aveiro, Dept Math, CIDMA, Aveiro, Portugal; [Miranda, F.] Inst Politecn Viana Do Castelo, ProMetheus, Viana Do Castelo, Portugal	Polytechnic Institute of Viana do Castelo; Universidade de Aveiro; Polytechnic Institute of Viana do Castelo			Abreu, Carlos/V-2049-2018; Miranda, Francisco/H-7466-2012	Abreu, Carlos/0000-0001-9005-9599; Miranda, Francisco/0000-0002-7700-1269; Amorim, Debora/0000-0002-1448-1779	Norte Portugal Regional Operational Program (NORTE 2020), under the PORTUGAL 2020 Partnership Agreement, through the European Regional Development Fund (ERDF) [Norte-010145-FEDER-000043]	Norte Portugal Regional Operational Program (NORTE 2020), under the PORTUGAL 2020 Partnership Agreement, through the European Regional Development Fund (ERDF)	This work is a result of the project TECHTechnology, Environment, Creativity and Health, Norte-010145-FEDER-000043, supported by Norte Portugal Regional Operational Program (NORTE 2020), under the PORTUGAL 2020 Partnership Agreement, through the European Regional Development Fund (ERDF).		0	0	0	0	0	MARY ANN LIEBERT, INC	NEW ROCHELLE	140 HUGUENOT STREET, 3RD FL, NEW ROCHELLE, NY 10801 USA	1520-9156	1557-8593		DIABETES TECHNOL THE	Diabetes Technol. Ther.	APR 25	2022	24
J	Builes-Montaño, CE; Ortiz-Cano, NA; Ramirez-Rincón, A; Rojas-Henao, NA				Builes-Montano, Carlos E.; Ortiz-Cano, Natalia A.; Ramirez-Rincon, Alex; Rojas-Henao, Natalia A.			Efficacy and safety of carbohydrate counting versus other forms of dietary advice in patients with type 1 diabetes mellitus: a systematic review and meta-analysis of randomised clinical trials	JOURNAL OF HUMAN NUTRITION AND DIETETICS			English	Review						carbohydrate counting; diabetes mellitus; diet therapy; dietary carbohydrates; glycated haemoglobin A	METABOLIC-CONTROL; RISK-FACTORS; BOLUS CALCULATOR; PUBLICATION BIAS; GLYCEMIC CONTROL; CHILDREN; HYPOGLYCEMIA; MANAGEMENT; THERAPY; DISEASE	Background and aims Diabetes mellitus (DM) is one of the most prevalent chronic noncommunicable diseases globally, and the only way to reduce its complications is good glycaemic control. Insulin remains the only approved treatment for type 1 DM (T1DM) and is used by many with type 2 DM (T2DM). Carbohydrate counting is considered the ideal way to calculate meal-related insulin doses as it allows g…	[Builes-Montano, Carlos E.] Univ Antioquia, Sch Med, Endocrinol Sect, Dept Internal Med, Medellin, Colombia; [Builes-Montano, Carlos E.; Rojas-Henao, Natalia A.] Hosp Pablo Tobon Uribe, Diabet Educ Grp, Medellin, Colombia; [Ortiz-Cano, Natalia A.] Hosp Pablo Tobon, Dept Pharm, Medellin, Colombia; [Ramirez-Rincon, Alex] Clin Integral Diabet CLID, Medellin, Colombia; [Ramirez-Rincon, Alex] Univ Pon…	Universidad de Antioquia; Universidad Pontificia Bolivariana; Universidad de Antioquia	Builes-Montaño, CE (corresponding author), Pablo Tobon Uribe Hosp, Endocrinol Sect, Dept Internal Med, 78b St 69-240 Medellin, Medellin, Colombia.	esteban.builes@udea.edu.co	Builes-Montaño, Carlos/AHD-6164-2022	Builes-Montaño, Carlos/0000-0002-2418-6159; Ramirez Rincon, Alex/0000-0002-3925-6201; Rojas Henao, Natalia Andrea/0000-0002-5051-9455					44	9	9	0	6	WILEY	HOBOKEN	111 RIVER ST, HOBOKEN 07030-5774, NJ USA	0952-3871	1365-277X		J HUM NUTR DIET	J. Hum. Nutr. Diet.	DEC	2022	35	6
J	Still, L; Philip, S				Still, L.; Philip, S.			Carbohydrate counting in cystic fibrosis related diabetes: is it useful?	DIABETIC MEDICINE			English	Meeting Abstract									[Still, L.; Philip, S.] NHS Grampian, Dept Resp Med, Aberdeen, Scotland				Philip, Sam/AAE-3349-2021						0	0	0	0	2	WILEY	HOBOKEN	111 RIVER ST, HOBOKEN 07030-5774, NJ USA	0742-3071	1464-5491		DIABETIC MED	Diabetic Med.	MAR	2017	34
J	Philbey, CE; Ray, S; Carmichael, L				Philbey, C. E.; Ray, S.; Carmichael, L.			Facilitation of carbohydrate counting for inpatients with Type 1 diabetes	DIABETIC MEDICINE			English	Meeting Abstract									[Philbey, C. E.; Ray, S.; Carmichael, L.] Harrogate & Dist NHS Fdn Trust, Diabet & Endocrinol, Harrogate, England										0	0	0	0	1	WILEY-BLACKWELL	HOBOKEN	111 RIVER ST, HOBOKEN 07030-5774, NJ USA	0742-3071	1464-5491		DIABETIC MED	Diabetic Med.	MAR	2016	33
J	Mehta, SN; Quinn, N; Volkening, LK; Laffel, LM				Mehta, Sanjeev N.; Quinn, Nicolle; Volkening, Lisa K.; Laffel, Lori M.			Carbohydrate counting and A1C: The impact of accuracy and precision	DIABETES			English	Meeting Abstract	67th Annual Meeting of the American-Diabetes-Association	JUN 06-10, 2008	San Francicso, CA																0	0	0	0	0	AMER DIABETES ASSOC	ALEXANDRIA	1701 N BEAUREGARD ST, ALEXANDRIA, VA 22311-1717 USA	0012-1797			DIABETES	Diabetes	JUN	2008	57
J	Hambidge, JE; Hunt, L; Crowne, E; Hassan, M; Walker, A; Shield, JPH				Hambidge, James E.; Hunt, Linda; Crowne, Elizabeth; Hassan, Mohamed; Walker, Anna; Shield, Julian P. H.			Improving diabetes carbohydrate counting educational resources for Somali families	ARCHIVES OF DISEASE IN CHILDHOOD			English	Letter							CHILDREN		[Hambidge, James E.; Crowne, Elizabeth; Hassan, Mohamed; Walker, Anna; Shield, Julian P. H.] Bristol Royal Hosp Children, Dept Paediat Endocrinol & Diabet, Bristol GL1 3NN, Avon, England; [Hunt, Linda; Shield, Julian P. H.] NIHR Bristol Biomed Res Ctr, Bristol, Avon, England	Bristol Royal Hospital For Children	Walker, A (corresponding author), Bristol Royal Hosp Children, Dept Paediat Endocrinol & Diabet, Bristol GL1 3NN, Avon, England.	Anna.Walker@uhbw.nhs.uk	Shield, Julian PH/D-6297-2014	Shield, Julian PH/0000-0003-2601-7575; Hambidge, James/0000-0002-0948-8028	NIHR Biomedical Research Centre at University Hospitals Bristol and Weston NHS Foundation Trust; University of Bristol	NIHR Biomedical Research Centre at University Hospitals Bristol and Weston NHS Foundation Trust; University of Bristol	This study was supported by the NIHR Biomedical Research Centre at University Hospitals Bristol and Weston NHS Foundation Trust and the University of Bristol.		3	0	0	0	0	BMJ PUBLISHING GROUP	LONDON	BRITISH MED ASSOC HOUSE, TAVISTOCK SQUARE, LONDON WC1H 9JR, ENGLAND	0003-9888	1468-2044		ARCH DIS CHILD	Arch. Dis. Child.	AUG	2021	106	8
J	Thivierge, MR; Waheed, M; Seel, M; Wolf, R				Thivierge, Meredith R.; Waheed, Myra; Seel, Maureen; Wolf, Risa			Pictorial Carbohydrate Counting: Engaging Youth with Diabetes in Nutrition Education	DIABETES			English	Meeting Abstract	80th Scientific Sessions of the American-Diabetes-Association (ADA)	JUN 12-16, 2020	ELECTR NETWORK																0	0	0	1	2	AMER DIABETES ASSOC	ALEXANDRIA	1701 N BEAUREGARD ST, ALEXANDRIA, VA 22311-1717 USA	0012-1797	1939-327X		DIABETES	Diabetes	JUN	2020	69
J	Bishop, FK; Maahs, DM; Spiegel, G; Owen, D; Klingensmith, GK; Bortsov, A; Thomas, J; Mayer-Davis, EJ				Bishop, Franziska K.; Maahs, David M.; Spiegel, Gail; Owen, Darcy; Klingensmith, Georgeanna K.; Bortsov, Andrey; Thomas, Joan; Mayer-Davis, Elizabeth J.			Carbohydrate counting in adolescents with type 1 diabetes (CCAT) study	DIABETES			English	Meeting Abstract	67th Annual Meeting of the American-Diabetes-Association	JUN 06-10, 2008	San Francicso, CA																0	0	0	0	1	AMER DIABETES ASSOC	ALEXANDRIA	1701 N BEAUREGARD ST, ALEXANDRIA, VA 22311-1717 USA	0012-1797			DIABETES	Diabetes	JUN	2008	57
J	Edon, E; Westall, S; Gallagher, C				Edon, E.; Westall, S.; Gallagher, C.			Focus groups to explore the views of carbohydrate counting education sessions	DIABETIC MEDICINE			English	Meeting Abstract									[Edon, E.; Westall, S.; Gallagher, C.] St Helens & Knowsley Teaching Hosp NHS Trust, Dept Endocrinol & Diabet, St Helens, England										0	0	0	0	0	WILEY	HOBOKEN	111 RIVER ST, HOBOKEN 07030-5774, NJ USA	0742-3071	1464-5491		DIABETIC MED	Diabetic Med.	MAR	2022	39
J	Abreu, C; Miranda, F; Felgueiras, P				Abreu, C.; Miranda, F.; Felgueiras, P.			THE IMPACT OF ACCURATE CARBOHYDRATE COUNTING ON PATIENT'S GLYCEMIC TARGETS	DIABETES TECHNOLOGY & THERAPEUTICS			English	Meeting Abstract									[Abreu, C.; Miranda, F.] Inst Politecn Viana do Castelo, Escola Super Tecnol & Gestao, Viana Do Castelo, Portugal; [Abreu, C.] Univ Minho, CMEMS UMinho, Braga, Portugal; [Miranda, F.] Univ Aveiro, CIDMA, Aveiro, Portugal; [Felgueiras, P.] Hosp Santa Luzia, Unidade Local Saude Alto Minho, Viana Do Castelo, Portugal	Instituto Politecnico do Porto; Polytechnic Institute of Viana do Castelo; Universidade do Minho; Universidade de Aveiro			Abreu, Carlos/V-2049-2018; Miranda, Francisco/H-7466-2012	Abreu, Carlos/0000-0001-9005-9599; Miranda, Francisco/0000-0002-7700-1269					0	2	2	0	0	MARY ANN LIEBERT, INC	NEW ROCHELLE	140 HUGUENOT STREET, 3RD FL, NEW ROCHELLE, NY 10801 USA	1520-9156	1557-8593		DIABETES TECHNOL THE	Diabetes Technol. Ther.	FEB	2019	21
J	Martins, MR; Ambrosio, ACT; Nery, M; Aquino, RD; Queiroz, MS				Martins, Michelle R.; Ambrosio, Ana Cristina T.; Nery, Marcia; Aquino, Rita de Cassia; Queiroz, Marcia S.			Assessment guidance of carbohydrate counting method in patients with type 2 diabetes mellitus	PRIMARY CARE DIABETES			English	Article						Type 2 diabetes mellitus; Carbohydrate counting; Nutritional education		Aims: We evaluated the application of the method of carbohydrate counting performed by 21 patients with type 2 diabetes, 1 year later attending a guidance course. Methods: Participants answered a questionnaire to assess patients' adhesion to carbohydrate counting as well as to identify habit changes and the method's applicability, and values of glycated hemoglobin were also analyzed. Results: Mos…	[Martins, Michelle R.; Ambrosio, Ana Cristina T.; Aquino, Rita de Cassia] Univ Sao Paulo, Sch Med, Hosp Clin, Div Nutr & Dietet, BR-05508 Sao Paulo, Brazil; [Nery, Marcia; Queiroz, Marcia S.] Univ Sao Paulo, Sch Med, Hosp Clin, Dept Endocrinol & Metab,Diabet Unit, BR-05508 Sao Paulo, Brazil	Universidade de Sao Paulo; Universidade de Sao Paulo	Queiroz, MS (corresponding author), Disciplina Endocrinol & Metabol, Av Dr Eneas Carvalho Aguiar 255-7 Andar, BR-05403900 Sao Paulo, Brazil.	marciasqz@gmail.com	NERY, MARCIA/B-5735-2013; de Cassia Aquino, Rita/E-7734-2014; Queiroz, Márcia/L-9097-2015; Queiroz, Márcia Silva/GQB-4604-2022; Queiroz, Marcia/HDM-8486-2022	Queiroz, Márcia/0000-0001-5113-6299; Queiroz, Márcia Silva/0000-0001-5113-6299;					19	7	11	0	11	ELSEVIER SCI LTD	OXFORD	THE BOULEVARD, LANGFORD LANE, KIDLINGTON, OXFORD OX5 1GB, OXON, ENGLAND	1751-9918	1878-0210		PRIM CARE DIABETES	Prim. Care Diabetes	APR	2014	8	1
J	Oswald, GA; Kinch, A; Hume, R				Oswald, G. A.; Kinch, A.; Hume, R.			Insulin matching/carbohydrate counting programmes are not 'fire and forget' projects	DIABETIC MEDICINE			English	Meeting Abstract									[Oswald, G. A.; Kinch, A.; Hume, R.] Princess Elizabeth Hosp, Diabet Dept, Guernsey, Channel Islands, England										0	0	0	0	0	WILEY	HOBOKEN	111 RIVER ST, HOBOKEN 07030-5774, NJ USA	0742-3071	1464-5491		DIABETIC MED	Diabetic Med.	MAR	2008	25
J	Melish, JS				Melish, John S.			Quantitatively Integrating Carbohydrate Counting, Insulin (I), and Continuous Glucose Monitoring (CGM)	DIABETES			English	Meeting Abstract	83rd Annual Scientific Sessions of the American-Diabetes-Association (ADA)	JUN 23-26, 2023	San Diego, CA																0	0	0	0	0	AMER DIABETES ASSOC	ALEXANDRIA	1701 N BEAUREGARD ST, ALEXANDRIA, VA 22311-1717 USA	0012-1797	1939-327X		DIABETES	Diabetes	JUN	2023	72
J	Doriot, A; Joubert, M; Meyer, L; Reznik, Y; Jeandidier, N				Doriot, A.; Joubert, M.; Meyer, L.; Reznik, Y.; Jeandidier, N.			PROSPECTIVE INDEPENDENT EVALUATION OF CARBOHYDRATE COUNTING ACCURACY USING TWO SMARTPHONE APPLICATIONS.	DIABETES TECHNOLOGY & THERAPEUTICS			English	Meeting Abstract									[Doriot, A.; Joubert, M.; Reznik, Y.] CHU Caen, Diabetol Endocrinol, Caen, France; [Meyer, L.; Jeandidier, N.] CHU Strasbourg, Diabetol Endocrinol, Strasbourg, France	CHU de Caen NORMANDIE; Universite de Caen Normandie; CHU Strasbourg; Universites de Strasbourg Etablissements Associes; Universite de Strasbourg									0	0	0	0	0	MARY ANN LIEBERT, INC	NEW ROCHELLE	140 HUGUENOT STREET, 3RD FL, NEW ROCHELLE, NY 10801 USA	1520-9156	1557-8593		DIABETES TECHNOL THE	Diabetes Technol. Ther.	JUN 1	2021	23
J	Lee, HI; Kwon, A; Suh, J; Lee, M; Song, K; Chae, HW; Kim, HS				Lee, Hae In; Kwon, Ahreum; Suh, Junghwan; Lee, Myeongseob; Song, Kyungchul; Chae, Hyun Wook; Kim, Ho-Seong			Effect of carbohydrate counting education in Korean patients with type 1 diabetes	HORMONE RESEARCH IN PAEDIATRICS			English	Meeting Abstract									[Lee, Hae In] CHA Gangnam Med Ctr, Seoul, South Korea; [Kwon, Ahreum; Suh, Junghwan; Kim, Ho-Seong] Severance Childrens Hosp, Seoul, South Korea; [Lee, Myeongseob; Chae, Hyun Wook] Gangnam Severance Hosp, Seoul, South Korea; [Song, Kyungchul] Yongin Severance Hosp, Yongin, South Korea	Yonsei University; Yonsei University Health System; Yonsei University; Yonsei University Health System									0	0	0	0	0	KARGER	BASEL	ALLSCHWILERSTRASSE 10, CH-4009 BASEL, SWITZERLAND	1663-2818	1663-2826		HORM RES PAEDIAT	Horm. Res. Paediatr.	SEP	2022	95	SUPPL 2
B	Gauger, S		Lien, LF; Cox, ME; Feinglos, MN; Corsino, L		Gauger, Sarah			Medical Nutrition Therapy in the Hospital	GLYCEMIC CONTROL IN THE HOSPITALIZED PATIENT: A COMPREHENSIVE CLINICAL GUIDE			English	Article; Book Chapter						Carbohydrate counting; Carbohydrate serving; Nutrition counseling			Duke Univ, Med Ctr, Durham, NC 27710 USA	Duke University	Gauger, S (corresponding author), Duke Univ, Med Ctr, Durham, NC 27710 USA.	gauge003@mc.duke.edu							9	0	0	0	1	SPRINGER	NEW YORK	233 SPRING STREET, NEW YORK, NY 10013, UNITED STATES			978-1-60761-005-2				2011
J	Yamada, E; Okada, S; Nakajima, Y; Bastie, CC; Tagaya, Y; Osaki, A; Shimoda, Y; Shibusawa, R; Saito, T; Ozawa, A; Yamada, M				Yamada, Eijiro; Okada, Shuichi; Nakajima, Yasuyo; Bastie, Claire C.; Tagaya, Yuko; Osaki, Aya; Shimoda, Yoko; Shibusawa, Ryo; Saito, Tsugumichi; Ozawa, Atsushi; Yamada, Masanobu			Effect of carbohydrate counting using bolus calculators on glycemic control in type 1 diabetes patients during continuous subcutaneous insulin infusion	JOURNAL OF DIABETES INVESTIGATION			English	Article						Bolus calculator; Continuous subcutaneous insulin infusion; Type 1 diabetes	GLUCOSE; MELLITUS; FREQUENCY; THERAPY	The present study examined the long-term efficacy of insulin pump therapy for type 1 diabetes patients when carried out using carbohydrate counting with bolus calculators for 1 year. A total of 22 type 1 diabetes patients who had just started continuous subcutaneous insulin infusion were examined and divided into two groups: one that was educated about carbohydrate counting using bolus calculator…	[Yamada, Eijiro; Okada, Shuichi; Nakajima, Yasuyo; Tagaya, Yuko; Osaki, Aya; Shimoda, Yoko; Shibusawa, Ryo; Saito, Tsugumichi; Ozawa, Atsushi; Yamada, Masanobu] Gunma Univ, Grad Sch Med, Dept Med & Mol Sci, Maebashi, Gunma, Japan; [Bastie, Claire C.] Warwick Med Sch, Div Biomed Sci, Coventry, W Midlands, England	Gunma University; University of Warwick	Yamada, E (corresponding author), Gunma Univ, Grad Sch Med, Dept Med & Mol Sci, Maebashi, Gunma, Japan.	eijiro.yamada@gunma-u.ac.jp							17	9	9	0	0	WILEY	HOBOKEN	111 RIVER ST, HOBOKEN 07030-5774, NJ USA	2040-1116	2040-1124		J DIABETES INVEST	J. Diabetes Investig.	JUL	2017	8	4
J	Wedatilake, YN; Ulahannan, TJ				Wedatilake, Y. N.; Ulahannan, T. J.			REACCT course delivers cost effective carbohydrate counting with improved quality of life	DIABETIC MEDICINE			English	Meeting Abstract									Gloucestershire Royal Hosp, Dept Endocrinol & Diabet, Gloucester GL1 3NN, England	Gloucestershire Royal Hospital			Ulahannan, Thomas/P-3688-2014	Ulahannan, Thomas/0000-0002-7343-0963					0	0	0	0	0	BLACKWELL PUBLISHING	OXFORD	9600 GARSINGTON RD, OXFORD OX4 2DQ, OXON, ENGLAND	0742-3071			DIABETIC MED	Diabetic Med.	MAR	2007	24
J	Park, S; Choi, SB; Asan				Park, S; Choi, SB; Asan			The meal management of Korean type 2 diabetes patients using carbohydrate counting	DIABETES			English	Meeting Abstract																			0	0	0	0	1	AMER DIABETES ASSOC	ALEXANDRIA	1660 DUKE ST, ALEXANDRIA, VA 22314 USA	0012-1797			DIABETES	Diabetes		1999	48
J	Alfonsi, J; Palmert, M				Alfonsi, J.; Palmert, M.			ISPY: NOVEL CARBOHYDRATE COUNTING SMARTPHONE APP FOR YOUTH WITH TYPE 1 DIABETES	DIABETES TECHNOLOGY & THERAPEUTICS			English	Meeting Abstract									[Alfonsi, J.; Palmert, M.] Univ Toronto, Med, Toronto, ON, Canada	University of Toronto									0	0	0	1	1	MARY ANN LIEBERT, INC	NEW ROCHELLE	140 HUGUENOT STREET, 3RD FL, NEW ROCHELLE, NY 10801 USA	1520-9156	1557-8593		DIABETES TECHNOL THE	Diabetes Technol. Ther.	JUN 1	2021	23
J	Mougiakakou, S; Loher, H; Shevchik, S; Botwey, RH; Anthimopoulos, M; Dehais, J; Diem, P				Mougiakakou, S.; Loher, H.; Shevchik, S.; Botwey, R. H.; Anthimopoulos, M.; Dehais, J.; Diem, P.			PRECLINICAL EVALUATION OF A COMPUTER VISION-BASED SMARTPHONE SYSTEM FOR CARBOHYDRATE COUNTING	DIABETES TECHNOLOGY & THERAPEUTICS			English	Meeting Abstract									[Mougiakakou, S.; Shevchik, S.; Botwey, R. H.; Anthimopoulos, M.; Dehais, J.] Univ Bern, ARTORG Ctr, Bern, Switzerland; [Loher, H.; Diem, P.] Univ Bern, Inselspital, Univ Hosp Bern, Dept Endocrinol Diabet & Clin Nutr, CH-3010 Bern, Switzerland	University of Bern; University of Bern; University Hospital of Bern			Diem, Peter/A-7650-2008; Diem, Peter/JPL-1066-2023	Diem, Peter/0000-0002-1190-9880;					0	0	0	0	1	MARY ANN LIEBERT, INC	NEW ROCHELLE	140 HUGUENOT STREET, 3RD FL, NEW ROCHELLE, NY 10801 USA	1520-9156	1557-8593		DIABETES TECHNOL THE	Diabetes Technol. Ther.	FEB 1	2015	17
J	Kern, EO; Watts, SA; Anselmo, J; Skala, MB; Ricke, AG				Kern, Elizabeth O.; Watts, Sharon A.; Anselmo, Janet; Skala, Mary B.; Ricke, Amy G.			A novel tool to assess carbohydrate counting knowledge in adults with diabetes	DIABETES			English	Meeting Abstract	67th Annual Meeting of the American-Diabetes-Association	JUN 22-26, 2007	Chicago, IL																0	0	0	0	3	AMER DIABETES ASSOC	ALEXANDRIA	1701 N BEAUREGARD ST, ALEXANDRIA, VA 22311-1717 USA	0012-1797			DIABETES	Diabetes	JUN	2007	56
J	Petrovski, G; Campbell, J; Pasha, M; Day, E; Hussain, K; Khalifa, A; van den Heuvel, T				Petrovski, Goran; Campbell, Judith; Pasha, Maheen; Day, Emma; Hussain, Khalid; Khalifa, Amel; van den Heuvel, Tim			Simplified Meal Announcement Versus Precise Carbohydrate Counting in Adolescents With Type 1 Diabetes Using the MiniMed 780G Advanced Hybrid Closed Loop System: A Randomized Controlled Trial Comparing Glucose Control	DIABETES CARE			English	Article							ADULTS; VARIABILITY	OBJECTIVE We aimed to compare glucose control in adolescents with type 1 diabetes (T1D) using the MiniMed 780G system who used simplified meal announcement with those who used precise carbohydrate counting. RESEARCH DESIGN AND METHODS This randomized controlled trial included 34 participants (age 12-18 years) with T1D who were on multiple daily injections or insulin pump and were scheduled to sta…	[Petrovski, Goran; Campbell, Judith; Pasha, Maheen; Day, Emma; Hussain, Khalid; Khalifa, Amel] Sidra Med, Div Endocrinol & Diabet, Doha, Qatar; [van den Heuvel, Tim] Medtron Int Trading Sarl, Tolochenaz, Switzerland	Sidra Medical & Research Center; Medtronic	Petrovski, G (corresponding author), Sidra Med, Div Endocrinol & Diabet, Doha, Qatar.	gpetrovski@sidra.org	Hussain, Muhammad Khalid/HZK-7268-2023; Hussain, Muhammad/KGL-0395-2024; Petrovski, Goran/R-9343-2018	Hussain, Muhammad Khalid/0000-0003-0839-8909; Hussain, Khalid/0000-0002-3714-8696; Petrovski, Goran/0000-0002-8622-2186; van den Heuvel, PhD, Tim/0000-0002-3907-6876	Sidra Medicine	Sidra Medicine	This study was funded by Sidra Medicine.		20	20	20	0	2	AMER DIABETES ASSOC	ALEXANDRIA	1701 N BEAUREGARD ST, ALEXANDRIA, VA 22311-1717 USA	0149-5992	1935-5548		DIABETES CARE	Diabetes Care	MAR	2023	46	3
J	Taechangam, S; Pachotikarn, C; Jumpated, S				Taechangam, Sunard; Pachotikarn, Chanida; Jumpated, Suthida			DEVELOPMENT OF AN ADVANCED CARBOHYDRATE COUNTING EDUCATIONAL TOOL FOR TYPE 1 DIABETIC ADOLESCENTS	ANNALS OF NUTRITION AND METABOLISM			English	Meeting Abstract									[Taechangam, Sunard; Pachotikarn, Chanida; Jumpated, Suthida] Mahidol Univ, Inst Nutr, Nakhon Pathom, Thailand	Mahidol University									0	0	0	0	0	KARGER	BASEL	ALLSCHWILERSTRASSE 10, CH-4009 BASEL, SWITZERLAND	0250-6807			ANN NUTR METAB	Ann. Nutr. Metab.		2009	55
J	Abaci, A; Atas, A; Bober, E; Buyukgebiz, A				Abaci, Ayhan; Atas, Ali; Bober, Ece; Buyukgebiz, Atilla			The effect of carbohydrate counting on metabolic control in diabetes mellitus patients	HORMONE RESEARCH			English	Meeting Abstract									Dokuz Eylul Univ, Fac Med, Izmir, Turkey	Dokuz Eylul University			Ataş, Ali/JLN-0255-2023; Abaci, Ayhan/A-4356-2016	Ataş, Ali/0009-0004-9479-5189; Abaci, Ayhan/0000-0002-1812-0321					0	0	0	0	2	KARGER	BASEL	ALLSCHWILERSTRASSE 10, CH-4009 BASEL, SWITZERLAND	0301-0163			HORM RES	Horm. Res.		2006	65
J	Bell, KJ; Gray, R; Munns, D; Petocz, P; Howard, G; Colagiuri, S; Brand-Miller, JC				Bell, K. J.; Gray, R.; Munns, D.; Petocz, P.; Howard, G.; Colagiuri, S.; Brand-Miller, J. C.			Estimating insulin demand for protein-containing foods using the food insulin index	EUROPEAN JOURNAL OF CLINICAL NUTRITION			English	Article							BLOOD-GLUCOSE LEVELS; DIABETES-MELLITUS; PLASMA-GLUCOSE; FAT; HYPERGLYCEMIA; THERAPY; BOLUS; COMPLICATIONS; CARBOHYDRATE; METABOLISM	BACKGROUND/OBJECTIVE: The Food Insulin Index (FII) is a novel algorithm for ranking foods on the basis of insulin responses in healthy subjects relative to an isoenergetic reference food. Our aim was to compare postprandial glycemic responses in adults with type 1 diabetes who used both carbohydrate counting and the FII algorithm to estimate the insulin dosage for a variety of protein-containing …	[Bell, K. J.; Colagiuri, S.; Brand-Miller, J. C.] Univ Sydney, Sch Mol Biosci, Boden Inst Obes Nutr Exercise & Eating Disorders, Sydney, NSW 2006, Australia; [Gray, R.; Munns, D.; Howard, G.] Sydney Insulin Pump Clin, Sydney, NSW, Australia; [Petocz, P.] Macquarie Univ, Dept Stat, Sydney, NSW 2109, Australia	University of Sydney; Macquarie University	Brand-Miller, JC (corresponding author), Univ Sydney, Sch Mol Biosci, Boden Inst Obes Nutr Exercise & Eating Disorders, Biochem Bldg,G08, Sydney, NSW 2006, Australia.	Jennie.brandmiller@sydney.edu.au	; Brand-Miller, Jennie/A-6835-2013	Colagiuri, Stephen/0000-0002-2398-4781; Brand-Miller, Jennie/0000-0002-6797-8754; Bell, Kirstine/0000-0001-5638-4048	University of Sydney	University of Sydney(University of Sydney)	Support for this study was provided by the University of Sydney. This study has been presented at the American Diabetes Association 73rd Scientific Sessions, Chicago, IL, USA, 21-25 June 2013.		23	33	36	0	21	NATURE PUBLISHING GROUP	LONDON	MACMILLAN BUILDING, 4 CRINAN ST, LONDON N1 9XW, ENGLAND	0954-3007	1476-5640		EUR J CLIN NUTR	Eur. J. Clin. Nutr.	SEP	2014	68	9
J	Schmidt, S; Schelde, B; Norgaard, K				Schmidt, S.; Schelde, B.; Norgaard, K.			Effects of advanced carbohydrate counting in patients with Type 1 diabetes: a systematic review	DIABETIC MEDICINE			English	Review							FLEXIBLE INSULIN THERAPY; NORMAL EATING DAFNE; GLYCEMIC CONTROL; EDUCATION-PROGRAM; DOSE ADJUSTMENT; STRUCTURED EDUCATION; SEVERE HYPOGLYCEMIA; METABOLIC-CONTROL; BOLUS CALCULATOR; MANAGEMENT	Aim Advanced carbohydrate counting, a systematic method for insulin bolus calculation, is recommended in the management of Type 1 diabetes. The aim of this systematic review was to summarize all available evidence from randomized and observational studies of the effects of advanced carbohydrate counting on glycaemic control (HbA(1c)), psychosocial measures, weight and hypoglycaemic events in pati…	[Schmidt, S.; Norgaard, K.] Copenhagen Univ Hosp, Dept Endocrinol, Hvidovre, Denmark; [Schmidt, S.] Danish Diabet Acad, Odense, Denmark; [Schelde, B.] Aarhus Univ Hosp, Dept Endocrinol & Diabet, DK-8000 Aarhus, Denmark	University of Copenhagen; Aarhus University	Schmidt, S (corresponding author), Copenhagen Univ Hosp, Dept Endocrinol, Hvidovre, Denmark.	signe.schmidt@regionh.dk	Nørgaard, Kirsten/AAC-9803-2020; Schmidt, Signe/AAH-4331-2019	Nørgaard, Kirsten/0000-0003-1620-8271; Schmidt, Signe/0000-0002-6968-6675	Animas; Medtronic; Roche Diagnostics; Novo Nordisk; Sanofi Aventis	Animas; Medtronic(Medtronic); Roche Diagnostics; Novo Nordisk(Novo NordiskNovo Nordisk Foundation); Sanofi Aventis(Sanofi-Aventis)	SS reports having received speaker honorariums from Roche Diagnostics. BS reports having received speaker honorariums from Bayer, Novo Nordisk and Sanofi Aventis. KN reports having received speaker honorariums and/or payment for development of educational material from Animas, Medtronic, Roche Diagnostics, Novo Nordisk and Sanofi Aventis and serves on the advisory board of Medtronic and Abbott.		45	61	64	1	21	WILEY	HOBOKEN	111 RIVER ST, HOBOKEN 07030-5774, NJ USA	0742-3071	1464-5491		DIABETIC MED	Diabetic Med.	AUG	2014	31	8
J	Bayram, S; Kiziltan, G; Akin, O				Bayram, Sinem; Kiziltan, Gul; Akin, Onur			Effect of adherence to carbohydrate counting on metabolic control in children and adolescents with type 1 diabetes mellitus	ANNALS OF PEDIATRIC ENDOCRINOLOGY & METABOLISM			English	Article						Type 1 diabetes mellitus; Carbohydrate counting; Adherence; Carbohydrate; Child; Adolescents	GLYCEMIC CONTROL; INSULIN THERAPY; YOUNG-CHILDREN; DIET; ADJUSTMENT; MANAGEMENT; EDUCATION; YOUTH	Purpose: Carbohydrate counting provides better glycemic control and flexibility than other food planning methods. Consistent adherence to such a complex method is difficult, especially for youth. However, studies that determine adherence to this method and whether it alters metabolic control are limited. The aim of the current study was to determine adherence to this method and investigate its ef…	[Bayram, Sinem; Kiziltan, Gul] Baskent Univ, Fac Hlth Sci, Dept Nutr & Dietet, Ankara, Turkey; [Akin, Onur] Baskent Univ, Gulhane Educ & Res Hosp, Fac Hlth Sci, Dept Nutr & Dietet, Ankara, Turkey	Baskent University; Baskent University; Gulhane Training & Research Hospital	Bayram, S (corresponding author), Baskent Univ, Fac Hlth Sci, Dept Nutr & Dietet, Ankara, Turkey.	metins@baskent.edu.tr	akın, onur/IZE-1723-2023; bayram, sinem/AAG-6763-2020	akın, onur/0000-0002-8430-5519; bayram, sinem/0000-0003-1569-7747	Baskent University Research Fund	Baskent University Research Fund(Baskent University)	This study was supported by the Baskent University Research Fund.		31	6	7	0	6	KOREAN SOC PEDIATRIC ENDOCRINOLOGY	SEOUL	610 DOOSAN BEARSTEL, 1319-11 SEOCHO 2-DONG, SEOCHO-GU, SEOUL, 137-857, SOUTH KOREA	2287-1012	2287-1292		ANN PEDIATR ENDOCRIN	Ann. Pediatr. Endocrinol,. Metab.	SEP	2020	25	3
J	Krebs, JD; Strong, AP; Cresswell, P; Reynolds, AN; Hanna, A; Haeusler, S				Krebs, Jeremy D.; Strong, Amber Parry; Cresswell, Pip; Reynolds, Andrew N.; Hanna, Aoife; Haeusler, Sylvan			A randomised trial of the feasibility of a low carbohydrate diet vs standard carbohydrate counting in adults with type 1 diabetes taking body weight into account	ASIA PACIFIC JOURNAL OF CLINICAL NUTRITION			English	Article						type 1 diabetes; carbohydrate metabolism; low carbohydrate diet; glycaemic control; carbohydrate counting	BLOOD-GLUCOSE VARIABILITY; MANAGEMENT; THERAPY	Background and Objectives: To determine the effect of a low carbohydrate diet and standard carbohydrate counting on glycaemic control, glucose excursions and daily insulin use compared with standard carbohydrate counting in participants with type 1 diabetes. Methods and Study Design: Participants (n=10) with type 1 diabetes using a basal; bolus insulin regimen, who attended a secondary care clini…	[Krebs, Jeremy D.] Univ Otago, Dept Med, Wellington, New Zealand; [Strong, Amber Parry; Cresswell, Pip; Hanna, Aoife; Haeusler, Sylvan] Capital & Coast Hlth, Endocrine Diabet & Res Ctr, Wellington, New Zealand; [Reynolds, Andrew N.] Univ Otago, Dept Human Nutr, Dunedin, New Zealand	University of Otago; University of Otago	Strong, AP (corresponding author), Capital & Coast Hlth, Ctr Endocrine Diabet & Obes Res, Private Bag 7902, Wellington, New Zealand.	amber.parry-strong@ccdhb.org.nz	Reynolds, Andrew N/AAC-6282-2019	Reynolds, Andrew N/0000-0001-8952-3892; Parry Strong, Amber/0000-0002-5427-9989	Capital & Coast District Health Board; New Zealand Society for the Study of Diabetes Eli Lilly Award; Cranfylde Charitable Trust	Capital & Coast District Health Board; New Zealand Society for the Study of Diabetes Eli Lilly Award; Cranfylde Charitable Trust	The authors would like to acknowledge this study was co funded by Capital & Coast District Health Board, the New Zealand Society for the Study of Diabetes Eli Lilly Award and the Cranfylde Charitable Trust.		16	51	56	0	18	H E C PRESS, HEALTHY EATING CLUB PTY LTD	MCKINNON	PO BOX 4121, MCKINNON, VIC 3204, AUSTRALIA	0964-7058	1440-6047		ASIA PAC J CLIN NUTR	Asia Pac. J. Clin. Nutr.		2016	25	1
J	Reiterer, F; Del Re, L				Reiterer, F.; Del Re, L.			EFFECT OF CARBOHYDRATE COUNTING ERRORS ON GLYCEMIC CONTROL - A HYBRID IN SILICO STUDY	DIABETES TECHNOLOGY & THERAPEUTICS			English	Meeting Abstract									[Reiterer, F.; Del Re, L.] Johannes Kepler Univ Linz, Inst Design & Control Mechatron Syst, Linz, Austria	Johannes Kepler University Linz									0	0	0	0	0	MARY ANN LIEBERT, INC	NEW ROCHELLE	140 HUGUENOT STREET, 3RD FL, NEW ROCHELLE, NY 10801 USA	1520-9156	1557-8593		DIABETES TECHNOL THE	Diabetes Technol. Ther.	FEB	2018	20
J	Brennan, N; Bruening, KS; Burrell, J; Voss, MA				Brennan, Nicole; Bruening, Kay Stearns; Burrell, Jane; Voss, Margaret A.			Carb Counting: Diet & Diabetes Virtual Laboratory for Students	AMERICAN BIOLOGY TEACHER			English	Article						diabetes; virtual laboratory experiments; diet and nutrition; active learning; affordable experiments		Inspired by the inaccessibility of laboratory experiences during the COVID-19 pandemic, we designed an at-home experiment on diet and diabetes for a high school (9th grade) life science course. It promotes active learning through an affordable experiment, embedded hyperlinks, and video content to make virtual learning exciting and accessible.	[Brennan, Nicole] MGH Inst Hlth Profess, Phys Therapy, Charlestown, MA USA; [Bruening, Kay Stearns] Syracuse Univ, Falk Coll, Dept Nutr & Food Studies, Nutr Sci & Dietet, Syracuse, NY USA; [Burrell, Jane] Syracuse Univ, Falk Coll, Dept Nutr & Food Studies, Syracuse, NY USA; [Voss, Margaret A.] Syracuse Univ, Falk Coll, Dept Nutr & Food Studies, Teaching Excellence, Syracuse, NY 13244 USA	Syracuse University; Syracuse University; Syracuse University	Voss, MA (corresponding author), Syracuse Univ, Falk Coll, Dept Nutr & Food Studies, Teaching Excellence, Syracuse, NY 13244 USA.	mavoss@syr.edu	Voss, Margaret/C-9359-2011	Voss, Margaret/0000-0002-7969-4871	Laura J. and L. Douglas Meredith Award	Laura J. and L. Douglas Meredith Award	The authors thank Pamela Heintz, associate vice president for engagement, director of the Mary Ann Shaw Center for Public and Community Service, all of the nutrition leadership interns and Shaw Center program volunteers, especially those who have contributed their time to Food Busters, and Dr. Diane Lyden Murphy, dean of Falk College at Syracuse University, for her continued support of our nutrit…		9	0	0	1	2	NATL ASSOC BIOLOGY TEACHERS INC	RESTON	12030 SUNRISE VALLEY DR, #110, RESTON, VA 20191 USA	0002-7685	1938-4211		AM BIOL TEACH	Am. Biol. Teach.	OCT	2022	84	8
J	Nasir, H; Narasimhan, S				Nasir, Hamza; Narasimhan, Sumana			Type 1 diabetes: the need for culture-appropriate nutritional information for carbohydrate counting	LANCET DIABETES & ENDOCRINOLOGY			English	Letter									[Nasir, Hamza] Dow Univ Hlth Sci, Dow Med Coll, Karachi 74200, Pakistan; [Narasimhan, Sumana] Cleveland Clin, Ctr Pediat Endocrinol, Cleveland, OH 44106 USA	Dow University of Health Sciences; Cleveland Clinic Foundation	Nasir, H (corresponding author), Dow Univ Hlth Sci, Dow Med Coll, Karachi 74200, Pakistan.	h.nasir@hotmail.com							5	3	3	0	2	ELSEVIER SCIENCE INC	NEW YORK	360 PARK AVE SOUTH, NEW YORK, NY 10010-1710 USA	2213-8587			LANCET DIABETES ENDO	Lancet Diabetes Endocrinol.	OCT	2016	4	10
J	Anderson, L; Connor, L; Fraser, K				Anderson, L.; Connor, L.; Fraser, K.			Outcomes and acceptability of short group carbohydrate counting compared with four-day-structured education	DIABETIC MEDICINE			English	Meeting Abstract									[Anderson, L.; Connor, L.; Fraser, K.] Forth Valley Royal Hosp, Diabet Dept, Larbert, England										0	0	0	0	0	WILEY	HOBOKEN	111 RIVER ST, HOBOKEN 07030-5774, NJ USA	0742-3071	1464-5491		DIABETIC MED	Diabetic Med.	MAR	2018	35
J	Pearson, KK; Reiland, SA; Meara, JGO; Brown, JK; Fedraw, LA; Mapes, DL				Pearson, Kristina K.; Reiland, Sarah A.; Meara, John G. O.; Brown, Julie K.; Fedraw, Leslie A.; Mapes, David L.			Improving Glycemic Control and Insulin Ordering Efficiency for Hospitalized Patients With Diabetes Through Carbohydrate Counting	JOURNAL FOR HEALTHCARE QUALITY			English	Article						carbohydrate counting; glycemic control; hospital; mealtime insulin	INPATIENT MANAGEMENT; HYPERGLYCEMIA; TRIAL; CARE	Glycemic control in hospitalized patients is challenging but important for optimal outcomes. Insulin dosing through carbohydrate counting may address patient, provider, and institutional factors that complicate hospital glycemic management. On two surgical units at a tertiary care teaching hospital, we pilot tested postmeal insulin dosing based on carbohydrate counting (plus basal insulin) rather…	[Pearson, Kristina K.; Reiland, Sarah A.; Brown, Julie K.; Fedraw, Leslie A.; Mapes, David L.] Mayo Clin, Rochester, MN USA; [Meara, John G. O.] Mayo Clin, Internal Med, Rochester, MN USA	Mayo Clinic; Mayo Clinic	Pearson, KK (corresponding author), Mayo Clin, Rochester, MN USA.	pearson.kristina@mayo.edu		Meara, John G./0000-0003-4369-3209					16	5	5	0	4	LIPPINCOTT WILLIAMS & WILKINS	PHILADELPHIA	TWO COMMERCE SQ, 2001 MARKET ST, PHILADELPHIA, PA 19103 USA	1062-2551	1945-1474		J HEALTHC QUAL	J. Healthc. Qual.	JAN-FEB	2016	38	1
J	Minutti, C; Rabon, S; Mantis, S; Alesia, T				Minutti, Carla; Rabon, Shona; Mantis, Stelios; Alesia, Teresa			The affect of carbohydrate counting ability on glycemic control of type 1 diabetics	HORMONE RESEARCH			English	Meeting Abstract									[Minutti, Carla; Rabon, Shona; Mantis, Stelios; Alesia, Teresa] Loyola Univ, Med Ctr, Dept Pediat, Maywood, IL 60153 USA	Loyola University Chicago									0	0	0	0	0	KARGER	BASEL	ALLSCHWILERSTRASSE 10, CH-4009 BASEL, SWITZERLAND	0301-0163			HORM RES	Horm. Res.		2009	72
J	Tsoukas, M; Palisaitis, E; Rutkowski, J; von Oettingen, JE; Legault, L; Yale, JF; Haidar, A				Tsoukas, Michael; Palisaitis, Emilie; Rutkowski, Joanna; von Oettingen, Julia E.; Legault, Laurent; Yale, Jean-Francois; Haidar, Ahmad			Alleviating Carbohydrate Counting with a FiASP-and-Pramlintide Artificial Pancreas: A Randomized Pilot Study	DIABETES			English	Meeting Abstract	80th Scientific Sessions of the American-Diabetes-Association (ADA)	JUN 12-16, 2020	ELECTR NETWORK												JDRF [2-SRA-2018-654-M-B]	JDRF(Juvenile Diabetes Research Foundation)	Funding JDRF (2-SRA-2018-654-M-B)		0	0	0	0	1	AMER DIABETES ASSOC	ALEXANDRIA	1701 N BEAUREGARD ST, ALEXANDRIA, VA 22311-1717 USA	0012-1797	1939-327X		DIABETES	Diabetes	JUN	2020	69
J	Maahs, DM; Higgins, J				Maahs, David M.; Higgins, Janine			Is Carbohydrate Counting Enough? Towards Perfection or Unwanted Complexity?	DIABETES TECHNOLOGY & THERAPEUTICS			English	Editorial Material							INSULIN; FAT; ADOLESCENTS; CHILDREN; MEAL		[Maahs, David M.; Higgins, Janine] Univ Colorado, Colorado Childrens Hosp, Barbara Davis Ctr Childhood Diabet, Aurora, CO USA	University of Colorado System; University of Colorado Anschutz Medical Campus; Children's Hospital Colorado	Maahs, DM (corresponding author), Univ Colorado Denver, Barbara Davis Ctr Childhood Diabet, Colorado Childrens Hosp, 1775 Aurora Court,Mail Stop A140, Aurora, CO 80045 USA.	David.Maahs@ucdenver.edu		Higgins, Janine/0000-0002-4273-194X; Maahs, David/0000-0002-4602-7909					19	7	7	0	5	MARY ANN LIEBERT, INC	NEW ROCHELLE	140 HUGUENOT STREET, 3RD FL, NEW ROCHELLE, NY 10801 USA	1520-9156	1557-8593		DIABETES TECHNOL THE	Diabetes Technol. Ther.	JAN	2012	14	1
J	Khoury, N; Elliott, M; Schafers, S; Hampton, N; Schrader, A; Tobin, GS; Silverstein, JM				Khoury, Nadia; Elliott, Michael; Schafers, Stephen; Hampton, Nicholas; Schrader, Amy; Tobin, Gary S.; Silverstein, Julie M.			Implementation of a Carbohydrate Counting Protocol in Hospitalized Patients With Cystic Fibrosis Related Diabetes	DIABETES			English	Meeting Abstract													Elliott, Michael/B-4312-2013						0	0	0	0	0	AMER DIABETES ASSOC	ALEXANDRIA	1701 N BEAUREGARD ST, ALEXANDRIA, VA 22311-1717 USA	0012-1797	1939-327X		DIABETES	Diabetes	JUN 1	2012	61
J	Huang, FS; Ji, XL; Xie, YT; Li, J; Li, X; Zhou, ZG				Huang, Fansu; Ji, Xiaolin; Xie, Yuting; Li, Juan; Li, Xia; Zhou, Zhiguang			Structured nutrition and advanced carbohydrate counting questionnaire for adult type 1 diabetes	CHINESE MEDICAL JOURNAL			English	Letter							VALIDATION; KNOWLEDGE		[Huang, Fansu] Cent South Univ, Dept Nutr, Xiangya Hosp 2, Changsha 410000, Hunan, Peoples R China; [Huang, Fansu; Ji, Xiaolin; Xie, Yuting; Li, Juan; Li, Xia; Zhou, Zhiguang] Cent South Univ, Natl Clin Res Ctr Metab Dis, Key Lab Diabet Immunol, Minist Educ, Changsha 410011, Hunan, Peoples R China; [Huang, Fansu; Ji, Xiaolin; Xie, Yuting; Li, Juan; Li, Xia; Zhou, Zhiguang] Cent South Univ, Dept M…	Central South University; Central South University; Central South University; Central South University	Li, X (corresponding author), Cent South Univ, Dept Metab & Endocrinol, Xiangya Hosp 2, 139 Renmin Middle Rd, Changsha 410011, Hunan, Peoples R China.	lixia@csu.edu.cn	wang, shuo/KCL-3379-2024; Liu, Yuxuan/JVO-7759-2024; Jia, Li/JVN-3095-2024; Wang, Peilin/JWP-6008-2024; Wang, Huiyan/JXW-9178-2024; Huang, Fansu/JGM-4118-2023; liu, xinyi/KFB-4466-2024; Li, Juan/HKV-2907-2023; Li, Jiawei/JOJ-9277-2023; yang, zhou/KBB-6972-2024	Huang, Fansu/0000-0002-2534-960X; Li, Juan/0000-0003-3820-3877;	National Key Research and Development Program of China [2022YFC2010102]; Science and Technology Innovation Program of Hunan Province [2020RC4044]; Natural Science Foundation of China [82070812]	National Key Research and Development Program of China; Science and Technology Innovation Program of Hunan Province; Natural Science Foundation of China(National Natural Science Foundation of China (NSFC))	This work was supported by the National Key Research and Development Program of China (No. 2022YFC2010102), the Science and Technology Innovation Program of Hunan Province (No. 2020RC4044), and the Natural Science Foundation of China (No. 82070812).		5	0	0	1	4	LIPPINCOTT WILLIAMS & WILKINS	PHILADELPHIA	TWO COMMERCE SQ, 2001 MARKET ST, PHILADELPHIA, PA 19103 USA	0366-6999	2542-5641		CHINESE MED J-PEKING	Chin. Med. J.	JUL 20	2023	136	14
J	Early, KB				Early, Kathaleen Briggs			Value of carbohydrate counting	BMJ NUTRITION, PREVENTION & HEALTH			English	Editorial Material						Diabetes mellitus; Dietary patterns; Preventive counselling	DIABETES CONTROL; NUTRITION; THERAPY		[Early, Kathaleen Briggs] Pacific Northwest Univ Hlth Sci, Yakima, WA 98901 USA		Early, KB (corresponding author), Pacific Northwest Univ Hlth Sci, Yakima, WA 98901 USA.	kearly@pnwu.edu	Briggs Early, Kathaleen/AAB-6388-2019	Briggs Early, Kathaleen/0000-0003-2224-2548					23	1	1	0	0	BMJ PUBLISHING GROUP	LONDON	BRITISH MED ASSOC HOUSE, TAVISTOCK SQUARE, LONDON WC1H 9JR, ENGLAND		2516-5542		BMJ NUTR PREV HLTH	BMJ Nutr. Prev. Health	JUN	2023	6	1
J	Bianchi, AC; Morelli, A; Paoletich, V; Tomasich, A; Chiesa, A; Colucci, G; Palumbo, P; Torchio, G				Bianchi, A. C.; Morelli, A.; Paoletich, V.; Tomasich, A.; Chiesa, A.; Colucci, G.; Palumbo, P.; Torchio, G.			Motivating type 1 diabetic patients to learn carbohydrate counting through a cultural/aesthetic experience	DIABETOLOGIA			English	Meeting Abstract	47th Annual Meeting of the European-Association-for-the-Study-of-Diabetes (EASD)	SEP 12-16, 2011	Lisbon, PORTUGAL						[Paoletich, V.] Art Expert, Milan, Italy; [Torchio, G.] Diabet Assoc, Milan, Italy										0	0	0	0	1	SPRINGER	NEW YORK	233 SPRING ST, NEW YORK, NY 10013 USA	0012-186X			DIABETOLOGIA	Diabetologia	SEP	2011	54
J	Briganti, SI; Strollo, R; Maggi, D; Kyanvash, S; Pozzilli, P; Manfrini, S				Briganti, S. I.; Strollo, R.; Maggi, D.; Kyanvash, S.; Pozzilli, P.; Manfrini, S.			A MOBILE-APP ASSISTED CARBOHYDRATE COUNTING STRATEGY IMPROVES GLUCOSE CONTROL IN TYPE 1 DIABETES	DIABETES TECHNOLOGY & THERAPEUTICS			English	Meeting Abstract									[Briganti, S. I.; Strollo, R.; Maggi, D.; Kyanvash, S.; Pozzilli, P.; Manfrini, S.] Campus BioMed Endocrinol & Metab Dis, Rome, Italy										0	1	1	0	0	MARY ANN LIEBERT, INC	NEW ROCHELLE	140 HUGUENOT STREET, 3RD FL, NEW ROCHELLE, NY 10801 USA	1520-9156	1557-8593		DIABETES TECHNOL THE	Diabetes Technol. Ther.	APR 25	2022	24
J	Arunakumar, SS; Iturbe, I; Anderson, R; Hamilton-Shield, JP; Hinton, EC				Arunakumar, S. S.; Iturbe, I.; Anderson, R.; Hamilton-Shield, J. P.; Hinton, E. C.			Assessing whether carbohydrate counting influences eating behaviour in those living with type 1 diabetes	DIABETIC MEDICINE			English	Meeting Abstract									[Arunakumar, S. S.] Univ Bristol, Bristol Med Sch, Bristol, England; [Iturbe, I.] Univ Basque Country, Fac Psychol, San Sebastian, Spain; [Anderson, R.] Bristol Royal Hosp Children, Psychol Hlth Serv, Bristol, England; [Hamilton-Shield, J. P.; Hinton, E. C.] Univ Bristol, Natl Inst Hlth & Care Res, Bristol Biomed Res Ctr, Bristol, England	University of Bristol; University of Basque Country; Bristol Royal Hospital For Children; University of Bristol									0	0	0	3	4	WILEY	HOBOKEN	111 RIVER ST, HOBOKEN 07030-5774, NJ USA	0742-3071	1464-5491		DIABETIC MED	Diabetic Med.	APR	2023	40
J	Alfonsi, JE; Choi, EEY; Arshad, T; Sammott, SAS; Pais, V; Nguyen, C; Maguire, BR; Stinson, JN; Palmert, MR				Alfonsi, Jeffrey E.; Choi, Elizabeth E. Y.; Arshad, Taha; Sammott, Stacie-Ann S.; Pais, Vanita; Nguyen, Cynthia; Maguire, Bryan R.; Stinson, Jennifer N.; Palmert, Mark R.			Carbohydrate Counting App Using Image Recognition for Youth With Type 1 Diabetes: Pilot Randomized Control Trial	JMIR MHEALTH AND UHEALTH			English	Article						carbohydrate counting; type 1 diabetes; image recognition; youth; digital health applications (apps); mHealth	QUALITY-OF-LIFE; INTENSIVE INSULIN THERAPY; METABOLIC-CONTROL; GLYCEMIC CONTROL; CHILDREN; QUESTIONNAIRE; ADOLESCENT; VALIDATION; ADULTS	Background: Carbohydrate counting is an important component of diabetes management, but it is challenging, often performed inaccurately, and can be a barrier to optimal diabetes management. iSpy is a novel mobile app that leverages machine learning to allow food identification through images and that was designed to assist youth with type 1 diabetes in counting carbohydrates. Objective: Our objec…	[Alfonsi, Jeffrey E.] Western Univ, Schulich Sch Med & Dent, Dept Med, 1151 Richmond St,Clin Skills Bldg, London, ON N6A 3K7, Canada; [Alfonsi, Jeffrey E.; Choi, Elizabeth E. Y.] Inner Analyt Inc, Toronto, ON, Canada; [Arshad, Taha; Sammott, Stacie-Ann S.; Pais, Vanita; Palmert, Mark R.] Hosp Sick Children, Div Endocrinol, Toronto, ON, Canada; [Nguyen, Cynthia; Stinson, Jennifer N.] Hosp Sick Chi…	Western University (University of Western Ontario); University of Toronto; Hospital for Sick Children (SickKids); University of Toronto; Hospital for Sick Children (SickKids); University of Toronto; Hospital for Sick Children (SickKids); University of Toronto; University of Toronto; University of Toronto	Alfonsi, JE (corresponding author), Western Univ, Schulich Sch Med & Dent, Dept Med, 1151 Richmond St,Clin Skills Bldg, London, ON N6A 3K7, Canada.	j.alfonsi@utoronto.ca	Ahmed, Ayisha/HJY-9698-2023	Palmert, Mark/0000-0002-4096-0685; Choi, Elizabeth EY/0000-0003-0531-8133; Arshad, Taha/0000-0002-1673-301X; Pais, Vanita/0000-0002-7142-0972; Sammott, Stacie-ann/0000-0001-9092-5231; Alfonsi, Jeffrey E./0000-0002-6305-9195	Physicians' Services Incorporated Foundation	Physicians' Services Incorporated Foundation	The authors thank the individuals who participated in this study, Sarah Lloyd (clinical research project assistant) and Yalinie Kulandaivelu (graduate student at the time) from the iOuch Lab for their assistance with app usability testing, and Supriya Parikh and Derek Stephens for assistance with statistical analyses. This study was financially supported by a grant from the Physicians' Services I…		46	23	26	3	23	JMIR PUBLICATIONS, INC	TORONTO	130 QUEENS QUAY E, STE 1102, TORONTO, ON M5A 0P6, CANADA	2291-5222			JMIR MHEALTH UHEALTH	JMIR mHealth uHealth	OCT 28	2020	8	10
J	Durkan, MC; Forde, H; Clarke, H				Durkan, Maeve C.; Forde, Hannah; Clarke, Hilda			Evaluation of a Carbohydrate Counting Course during a Clinic Setting in Management of DM1	DIABETES			English	Meeting Abstract																			0	0	0	0	0	AMER DIABETES ASSOC	ALEXANDRIA	1701 N BEAUREGARD ST, ALEXANDRIA, VA 22311-1717 USA	0012-1797	1939-327X		DIABETES	Diabetes	JUL	2013	62
J	Visentin, R; Herzig, D; Bally, L; Dalla Man, C				Visentin, R.; Herzig, D.; Bally, L.; Dalla Man, C.			IMPACT OF CARBOHYDRATE COUNTING ERROR ON GLUCOSE CONTROL DURING INSULIN THERAPY IN TYPE 2 DIABETES	DIABETES TECHNOLOGY & THERAPEUTICS			English	Meeting Abstract									[Visentin, R.; Dalla Man, C.] Univ Padua, Dept Informat Engn, Padua, Italy; [Herzig, D.; Bally, L.] Bern Univ Hosp, Inselspital, Dept Diabet Endocrinol Nutr Med & Metab, Bern, Switzerland	University of Padua; University of Bern; University Hospital of Bern			Visentin, Roberto/J-4715-2016	Visentin, Roberto/0000-0002-5848-5990					0	0	0	0	0	MARY ANN LIEBERT, INC	NEW ROCHELLE	140 HUGUENOT STREET, 3RD FL, NEW ROCHELLE, NY 10801 USA	1520-9156	1557-8593		DIABETES TECHNOL THE	Diabetes Technol. Ther.	JUN 1	2021	23
J	Bloise, D; Xuereb, G; Baldelli, A; Maldonato, A				Bloise, D; Xuereb, G; Baldelli, A; Maldonato, A			Are healthcare professionals able to educate and support people with diabetes on carbohydrate counting?	DIABETOLOGIA			English	Meeting Abstract	18th Congress of the International-Diabetes-Federation	AUG 24-29, 2003	PARIS, FRANCE						Univ Roma La Sapienza, S Andrea Hosp, Dept Internal Med 2, I-00185 Rome, Italy; Caribbean Food & Nutr Inst, Kingston 7, Jamaica	Sapienza University Rome; Azienda Ospedaliera Sant'Andrea									0	3	3	0	0	SPRINGER-VERLAG	NEW YORK	175 FIFTH AVE, NEW YORK, NY 10010 USA	0012-186X			DIABETOLOGIA	Diabetologia	AUG	2003	46
J	Wylie-Rosett, J				Wylie-Rosett, Judith			The role of carbohydrate counting in type 1 diabetes	LANCET DIABETES & ENDOCRINOLOGY			English	Editorial Material							MEDICAL NUTRITION THERAPY; COMPLICATIONS; MELLITUS; YOUTH		Albert Einstein Coll Med, Dept Epidemiol & Populat Hlth, Bronx, NY 10461 USA	Yeshiva University; Albert Einstein College of Medicine	Wylie-Rosett, J (corresponding author), Albert Einstein Coll Med, Dept Epidemiol & Populat Hlth, 1300 Morris Pk Ave, Bronx, NY 10461 USA.	judith.wylie-rosett@einstein.yu.edu							10	2	2	0	9	ELSEVIER SCIENCE INC	NEW YORK	360 PARK AVE SOUTH, NEW YORK, NY 10010-1710 USA	2213-8587			LANCET DIABETES ENDO	Lancet Diabetes Endocrinol.	FEB	2014	2	2
J	Bell, K; Barclay, AW; Petocz, P; Colagiuri, S; Brand-Miller, JC				Bell, Kirstine; Barclay, Alan W.; Petocz, Peter; Colagiuri, Stephen; Brand-Miller, Jennie C.			The Efficacy of Carbohydrate Counting in Type 1 Diabetes: A Systematic Review and Meta-Analysis	DIABETES			English	Meeting Abstract													Barclay, Alan/KBR-3379-2024; Bell, Kirstine/ABC-3300-2020; Brand-Miller, Jennie C/A-6835-2013						0	0	0	0	3	AMER DIABETES ASSOC	ALEXANDRIA	1701 N BEAUREGARD ST, ALEXANDRIA, VA 22311-1717 USA	0012-1797	1939-327X		DIABETES	Diabetes	JUL	2013	62
J	Dungan, KM; Sagrilla, C; Abdel-Rasoul, M; Osei, K				Dungan, Kathleen M.; Sagrilla, Colleen; Abdel-Rasoul, Mahmoud; Osei, Kwame			Prandial Insulin Dosing Using the Carbohydrate Counting Technique in Hospitalized Patients With Type 2 Diabetes	DIABETES			English	Meeting Abstract													Abdel-Rasoul, Mahmoud/ABD-8247-2020; Dungan, Kathleen/E-2999-2011						0	0	0	0	1	AMER DIABETES ASSOC	ALEXANDRIA	1701 N BEAUREGARD ST, ALEXANDRIA, VA 22311-1717 USA	0012-1797	1939-327X		DIABETES	Diabetes	JUL	2013	62
J	Bell, K; Barclay, AW; Petocz, P; Colagiuri, S; Brand-Miller, JC				Bell, Kirstine; Barclay, Alan W.; Petocz, Peter; Colagiuri, Stephen; Brand-Miller, Jennie C.			The Efficacy of Carbohydrate Counting in Type 1 Diabetes: A Systematic Review and Meta-Analysis	DIABETES			English	Meeting Abstract													Barclay, Alan/KBR-3379-2024; Brand-Miller, Jennie C/A-6835-2013; Bell, Kirstine/ABC-3300-2020						0	0	0	0	3	AMER DIABETES ASSOC	ALEXANDRIA	1701 N BEAUREGARD ST, ALEXANDRIA, VA 22311-1717 USA	0012-1797	1939-327X		DIABETES	Diabetes	JUL	2013	62
J	Knecht, N; Midyett, K; Wilcox, A; Moore, A; Patton, SR				Knecht, Nicole; Midyett, Kurt; Wilcox, Allison; Moore, Ashley; Patton, Susana R.			Development and Validation of a Concise Carbohydrate Counting Questionnaire in Youth With Type 1 Diabetes	DIABETES			English	Meeting Abstract																			0	0	0	0	1	AMER DIABETES ASSOC	ALEXANDRIA	1701 N BEAUREGARD ST, ALEXANDRIA, VA 22311-1717 USA	0012-1797	1939-327X		DIABETES	Diabetes	JUN 1	2012	61
J	Harvey, J				Harvey, J.			The impact of carbohydrate counting on weight and HbA1c in long-standing diabetes J Harvey	DIABETIC MEDICINE			English	Meeting Abstract									[Harvey, J.] Aintree Hosp NHS Fdn Trust, Dietet Diabet, Liverpool, Merseyside, England										0	0	0	0	1	WILEY	HOBOKEN	111 RIVER ST, HOBOKEN 07030-5774, NJ USA	0742-3071	1464-5491		DIABETIC MED	Diabetic Med.	MAR	2019	36
J	Yuhei, T; Takahisa, M; Tomonori, I; Shigen, K; Kazuhiro, Y				Yuhei, T.; Takahisa, M.; Tomonori, I.; Shigen, K.; Kazuhiro, Y.			Usefulness of sliding scale coupled with carbohydrate counting in stroke patients presenting hyperglycemia receiving enteral nutrition	CEREBROVASCULAR DISEASES			English	Meeting Abstract	24th European Stroke Conference	MAY 13-15, 2015	Vienna, AUSTRIA						[Yuhei, T.; Takahisa, M.; Tomonori, I.; Shigen, K.; Kazuhiro, Y.] Shonan Kamakura Gen Hosp, Stroke Ctr, Dept Stroke Treatment, Kamakura, Kanagawa, Japan										0	0	0	0	0	KARGER	BASEL	ALLSCHWILERSTRASSE 10, CH-4009 BASEL, SWITZERLAND	1015-9770	1421-9786		CEREBROVASC DIS	Cerebrovasc. Dis.		2015	39
C	Vassilakis, N; Garneli, V; Patiniotis, K; Deliyannis, I; Chorianopoulos, K			Assoc Comp Machinery	Vassilakis, Nikolaos; Garneli, Varvara; Patiniotis, Konstantinos; Deliyannis, Ioannis; Chorianopoulos, Konstantinos			Adapting a Classic Platform Video Game to the Carbohydrate Counting Method for Insulin-Dependent Diabetics	PROCEEDINGS OF THE 5TH EAI INTERNATIONAL CONFERENCE ON SMART OBJECTS AND TECHNOLOGIES FOR SOCIAL GOOD (GOODTECHS 2019)			English	Proceedings Paper	5th EAI International Conference on Smart Objects and Technologies for Social Good (GOODTECHS)	SEP 25-27, 2019	Valencia, SPAIN			Diabetes Education; Health Games; Serious Game; Carbohydrate Counting Method	COMPLICATIONS	Digital games designed for children and adolescents in the Diabetics Education (DE) context aim at positively influencing diabetics' behavior or teaching DE knowledge and skills. Previous work has not considered playful learning of difficult content, such as the Carbohydrate Counting Method, which involves counting the number of carbohydrate grams in a meal and matching that to the appropriate do…	[Vassilakis, Nikolaos; Garneli, Varvara; Patiniotis, Konstantinos; Deliyannis, Ioannis; Chorianopoulos, Konstantinos] Ionian Univ, Dept Informat Audiovisual Arts, Corfu, Greece	Ionian University	Vassilakis, N (corresponding author), Ionian Univ, Dept Informat Audiovisual Arts, Corfu, Greece.	c17vasi@ionio.gr; c13garn@ionio.gr; c15pati@ionio.gr; yiannis@ionio.gr; choko@ionio.gr	Garneli, Varvara/ABD-8485-2021; Deliyannis, Ioannis/AIE-6430-2022	Garneli, Varvara/0000-0001-9137-9316; Deliyannis, Ioannis/0000-0001-5397-2258					20	1	1	1	4	ASSOC COMPUTING MACHINERY	NEW YORK	1515 BROADWAY, NEW YORK, NY 10036-9998 USA			978-1-4503-6261-0				2019
J	Adikari, T; Pachotikarn, C; Taechangam, S; Rojroongwasinkul, N				Adikari, Thakshila; Pachotikarn, Chanida; Taechangam, Sunard; Rojroongwasinkul, Nipa			DEVELOPMENT OF A NUTRITION EDUCATIONAL TOOL ON CARBOHYDRATE COUNTING CONCEPT FOR ADULT SRI LANKANS WITH DIABETES	ANNALS OF NUTRITION AND METABOLISM			English	Meeting Abstract									[Adikari, Thakshila] Wayamba Univ, Makandura, Gonawila, Sri Lanka; [Adikari, Thakshila; Pachotikarn, Chanida; Taechangam, Sunard; Rojroongwasinkul, Nipa] Mahidol Univ, Inst Nutr, Bangkok 10700, Thailand	Wayamba University of Sri Lanka; Mahidol University									0	0	0	0	1	KARGER	BASEL	ALLSCHWILERSTRASSE 10, CH-4009 BASEL, SWITZERLAND	0250-6807			ANN NUTR METAB	Ann. Nutr. Metab.		2009	55
J	Haidar, A; Yale, JF; Lovblom, LE; Cardinez, N; Orszag, A; Falappa, CM; Gouchie-Provencher, N; El Fathi, A; Eldelekli, D; Scarr, D; Perkins, BA				Haidar, Ahmad; Yale, Jean-Francois; Lovblom, Leif Erik; Cardinez, Nancy; Orszag, Andrej; Falappa, Cesar M.; Gouchie-Provencher, Nikita; El Fathi, Anas; Eldelekli, Devrim; Scarr, Daniel; Perkins, Bruce A.			Alleviating Carbohydrate Counting Burden in Type 1 Diabetes (T1D) with the Artificial Pancreas and Empagliflozin (EMPA)	DIABETES			English	Meeting Abstract	80th Scientific Sessions of the American-Diabetes-Association (ADA)	JUN 12-16, 2020	ELECTR NETWORK										El Fathi, Anas/AAW-7415-2020; Perkins, Bruce A/L-3726-2017; El Fathi, Anas/GYD-9666-2022	El Fathi, Anas/0000-0001-7837-1555;	Diabetes Canada	Diabetes Canada	Diabetes Canada		0	0	0	0	0	AMER DIABETES ASSOC	ALEXANDRIA	1701 N BEAUREGARD ST, ALEXANDRIA, VA 22311-1717 USA	0012-1797	1939-327X		DIABETES	Diabetes	JUN	2020	69
J	Christensen, MB; Halldorsson, TI; Gotfredsen, A; Hommel, E; Gæde, P; Olsen, SF; Norgaard, K				Christensen, Merete B.; Halldorsson, Thorhallur I.; Gotfredsen, Anders; Hommel, Eva; Gaede, Peter; Olsen, Sjurdur F.; Norgaard, Kirsten			Effects of an Advanced Carbohydrate Counting Course on Diet Composition in Insulin-Treated Type 2 Diabetes	DIABETES			English	Meeting Abstract	79th Scientific Sessions of the American-Diabetes-Association (ADA)	JUN 07-11, 2019	San Francisco, CA										Nørgaard, Kirsten/AAC-9803-2020	Nørgaard, Kirsten/0000-0003-1620-8271	Roche A/S; Steno Diabetes Center Copenhagen (SDCC) [SDCC 3.E Technology] Funding Source: researchfish	Roche A/S; Steno Diabetes Center Copenhagen (SDCC)(Steno Diabetes Center)	Roche A/S		0	0	0	0	4	AMER DIABETES ASSOC	ALEXANDRIA	1701 N BEAUREGARD ST, ALEXANDRIA, VA 22311-1717 USA	0012-1797	1939-327X		DIABETES	Diabetes	JUN 1	2019	68
J	Rapisarda, V; Tumminia, A; Egiziano, C; Tomaselli, L				Rapisarda, V.; Tumminia, A.; Egiziano, C.; Tomaselli, L.			USE OF BOLUS CALCULATOR AND CARBOHYDRATE COUNTING IN 146 SINGLE-CENTER PATIENTS ON INSULIN PUMP THERAPY	DIABETES TECHNOLOGY & THERAPEUTICS			English	Meeting Abstract									[Rapisarda, V.; Tumminia, A.; Egiziano, C.; Tomaselli, L.] Garibaldi Nesima Hospita, Endocrinol Sect, Clin & Expt Med, Catania, Italy	Presidio Ospedaliero Garibaldi-Nesima			rapisarda, venerando/AFV-5934-2022; Venerando, Rapisarda/AAC-2695-2019						0	0	0	0	1	MARY ANN LIEBERT, INC	NEW ROCHELLE	140 HUGUENOT STREET, 3RD FL, NEW ROCHELLE, NY 10801 USA	1520-9156	1557-8593		DIABETES TECHNOL THE	Diabetes Technol. Ther.	FEB 1	2016	18
J	Chaturawit, C; Taechangam, S; Pachotikarn, C; Kosulwat, V; Mahachoklertwattana, P; Chongviriyaphan, N				Chaturawit, C.; Taechangam, S.; Pachotikarn, C.; Kosulwat, V; Mahachoklertwattana, P.; Chongviriyaphan, N.			EDUCATIONAL TOOL MODEL FOR SELF-HELP MEAL PLANNING IN TYPE 1 DIABETIC ADOLESCENT: BASIC CARBOHYDRATE COUNTING	ANNALS OF NUTRITION AND METABOLISM			English	Meeting Abstract									[Taechangam, S.; Pachotikarn, C.] Mahidol Univ, Inst Nutr, Bangkok 10700, Thailand; [Mahachoklertwattana, P.; Chongviriyaphan, N.] Ramathibodi Hosp, Bangkok, Thailand	Mahidol University; Mahidol University									0	0	0	0	1	KARGER	BASEL	ALLSCHWILERSTRASSE 10, CH-4009 BASEL, SWITZERLAND	0250-6807			ANN NUTR METAB	Ann. Nutr. Metab.		2009	55
J	Brooks, AM; Shields, BM; Knight, BA; McDonald, TJ; Mills, S; Smith, J; Dyer, R; Paisey, R; Hattersley, AT				Brooks, Augustin M.; Shields, Beverley M.; Knight, Bridget A.; McDonald, Timothy J.; Mills, Sarah; Smith, Jamie; Dyer, Robert; Paisey, Richard; Hattersley, Andrew T.			Is Intensive Carbohydrate Counting Education a Treatment Option in Patients with Atypical Characteristics for Type 1 Diabetes?	DIABETES			English	Meeting Abstract	70th Annual Meeting of the American-Diabetes-Association	JUN 25-29, 2010	Orlando, FL										McDonald, Tim J/A-3515-2013						0	0	0	0	0	AMER DIABETES ASSOC	ALEXANDRIA	1701 N BEAUREGARD ST, ALEXANDRIA, VA 22311-1717 USA	0012-1797			DIABETES	Diabetes	JUN	2010	59
J	Morandi, GN; Fogolin, ACJ; Nigri, AA; Watanabe, C; Mariano, M				Morandi, Gisela N.; Fogolin, Ana Carolina J.; Nigri, Alcinda A.; Watanabe, Cyntia; Mariano, Marina			EVALUATION OF THE IMPACT OF CARBOHYDRATE COUNTING (CHC) EDUCATION IN DIABETIC PATIENTS TREATED IN INTENSIVE INSULINIZATION SCHEME	HORMONE RESEARCH IN PAEDIATRICS			English	Meeting Abstract									[Morandi, Gisela N.; Fogolin, Ana Carolina J.; Nigri, Alcinda A.; Watanabe, Cyntia; Mariano, Marina] Pontificia Univ Catolica Sao Paulo, Sorocaba, Brazil	Pontificia Universidade Catolica de Sao Paulo									0	0	0	0	4	KARGER	BASEL	ALLSCHWILERSTRASSE 10, CH-4009 BASEL, SWITZERLAND	1663-2818	1663-2826		HORM RES PAEDIAT	Horm. Res. Paediatr.		2017	88
J	Li, WJ				Li, Wenjing			WHETHER RULE 500 CAN BE USED TO CARBOHYDRATE COUNTING IN CHILDREN AND ADOLESCENTS WITH TYPE 1 DIABETES?	HORMONE RESEARCH IN PAEDIATRICS			English	Meeting Abstract									[Li, Wenjing] Capital Med Univ, Beijing Childrens Hosp, Beijing, Peoples R China	Capital Medical University									0	0	0	0	2	KARGER	BASEL	ALLSCHWILERSTRASSE 10, CH-4009 BASEL, SWITZERLAND	1663-2818	1663-2826		HORM RES PAEDIAT	Horm. Res. Paediatr.		2017	88
J	Choi, E; Alfonsi, J; Arshad, T; Sammott, SA; Pais, V; Stinson, J; Palmert, M				Choi, Elizabeth; Alfonsi, Jeffrey; Arshad, Taha; Sammott, Stacie-Ann; Pais, Vanita; Stinson, Jennifer; Palmert, Mark			iSpy: A Pilot Study of a Novel Carbohydrate Counting Smartphone App for Youth with Type 1 Diabetes	DIABETES			English	Meeting Abstract	80th Scientific Sessions of the American-Diabetes-Association (ADA)	JUN 12-16, 2020	ELECTR NETWORK												Physician Services Incorporated Foundation	Physician Services Incorporated Foundation	Physician Services Incorporated Foundation		0	0	0	0	2	AMER DIABETES ASSOC	ALEXANDRIA	1701 N BEAUREGARD ST, ALEXANDRIA, VA 22311-1717 USA	0012-1797	1939-327X		DIABETES	Diabetes	JUN	2020	69
J	White, AD; Moreira, P; Hopkinson, HE				White, A. D.; Moreira, P.; Hopkinson, H. E.			Benefit of carbohydrate counting with variable dose prandial insulin from diagnosis in adults with Type 1 diabetes	DIABETIC MEDICINE			English	Meeting Abstract									[White, A. D.; Moreira, P.; Hopkinson, H. E.] New Victoria Hosp, Dept Diabet, Glasgow, Lanark, Scotland				Moreira, Paulo/AFY-7575-2022; White, Anna/JXL-2919-2024	Moreira, Paulo/0000-0002-3644-1022;					0	0	0	0	1	WILEY-BLACKWELL	HOBOKEN	111 RIVER ST, HOBOKEN 07030-5774, NJ USA	0742-3071	1464-5491		DIABETIC MED	Diabetic Med.	MAR	2016	33
J	Gupta, L; Lal, PR				Gupta, L.; Lal, P. Rishi			Development of self-management program with carbohydrate counting for Type 1 Diabetes delivered during Covid-19 pandemic	DIABETES RESEARCH AND CLINICAL PRACTICE			English	Meeting Abstract									[Gupta, L.; Lal, P. Rishi] Lady Irwin Coll Food & Nutr, Delhi, India										0	0	0	0	0	ELSEVIER IRELAND LTD	CLARE	ELSEVIER HOUSE, BROOKVALE PLAZA, EAST PARK SHANNON, CO, CLARE, 00000, IRELAND	0168-8227	1872-8227		DIABETES RES CLIN PR	Diabetes Res. Clin. Pract.	APR	2022	186
J	Taniguchi, M; Morita, R; Harada, R; Yoshino, F; Mukai, Y; Ikeda, M; Harada, K; Yoshiyama, M; Nakano, H; Maeda, K				Taniguchi, Mariko; Morita, Ryuhei; Harada, Reiko; Yoshino, Fuyumi; Mukai, Yumi; Ikeda, Miwa; Harada, Kazue; Yoshiyama, Mao; Nakano, Hiromi; Maeda, Kanako			Basic Carbohydrate Counting in Patients with Type 2 Diabetes: Improvement in Glycemic Control and Effects on Body Compositions	DIABETES			English	Meeting Abstract	81st Virtual Scientific Sessions of the American-Diabetes-Association (ADA)	JUN 25-29, 2021	ELECTR NETWORK																0	0	0	0	0	AMER DIABETES ASSOC	ALEXANDRIA	1701 N BEAUREGARD ST, ALEXANDRIA, VA 22311-1717 USA	0012-1797	1939-327X		DIABETES	Diabetes	JUN	2021	70
J	Laurenzi, A; Bolla, AM; Panigoni, G; Doria, V; Uccellatore, A; Peretti, E; Saibene, A; Galiniberti, G; Bosi, E; Scavini, M				Laurenzi, Andrea; Bolla, Andrea M.; Panigoni, Gabriella; Doria, Valentina; Uccellatore, AnnaChiara; Peretti, Elena; Saibene, Alessandro; Galiniberti, Gabriella; Bosi, Emanuele; Scavini, Marina			Effects of Carbohydrate Counting on Glucose Control and Quality of Life Over 24 Weeks in Adult Patients With Type 1 Diabetes on Continuous Subcutaneous Insulin Infusion A randomized, prospective clinical trial (GIOCAR)	DIABETES CARE			English	Article							THERAPY; SCALE	OBJECTIVE-Few studies have assessed the efficacy of carbohydrate counting in type 1 diabetes, and none have validated its efficacy in patients who are treated with continuous subcutaneous insulin infusion (CSII). The aim of our study was to test the effect of carbohydrate counting on glycemic control and quality of life in adult patients with type I diabetes who are receiving CSII. RESEARCH DESIG…	[Laurenzi, Andrea; Bolla, Andrea M.; Bosi, Emanuele] San Raffaele Vita Salute Univ, Milan, Italy; [Panigoni, Gabriella; Doria, Valentina; Uccellatore, AnnaChiara; Peretti, Elena; Saibene, Alessandro; Galiniberti, Gabriella; Scavini, Marina] Ist Sci San Raffaele, Diabet & Endocrinol Unit, Dept Internal Med, I-20132 Milan, Italy	Vita-Salute San Raffaele University; Vita-Salute San Raffaele University; IRCCS Ospedale San Raffaele	Bosi, E (corresponding author), San Raffaele Vita Salute Univ, Milan, Italy.	bosi.emanuele@hsr.it	Scavini, Marina/AAN-1892-2020; Bolla, Andrea Mario/AAB-8898-2019	Bolla, Andrea Mario/0000-0001-9366-4081; Scavini, Marina/0000-0002-7983-6905	GlaxoSmithKline	GlaxoSmithKline(GlaxoSmithKline)	This study was supported by an unrestricted educational grant from GlaxoSmithKline. No other potential conflicts of interest relevant to this article were reported.		21	82	94	0	5	AMER DIABETES ASSOC	ALEXANDRIA	1701 N BEAUREGARD ST, ALEXANDRIA, VA 22311-1717 USA	0149-5992	1935-5548		DIABETES CARE	Diabetes Care	APR	2011	34	4
J	Tsoukas, MA; Cohen, E; Legault, L; Oettingen, JE; Yale, JF; Vallis, M; Odabassian, M; El Fathi, A; Rutkowski, J; Jafar, A; Ghanbari, M; Gouchie-Provencher, N; René, J; Palisaitis, E; Haidar, A				Tsoukas, Michael A.; Cohen, Elisa; Legault, Laurent; Oettingen, Julia E.; Yale, Jean-Francois; Vallis, Michael; Odabassian, Madison; El Fathi, Anas; Rutkowski, Joanna; Jafar, Adnan; Ghanbari, Milad; Gouchie-Provencher, Nikita; Rene, Jennifer; Palisaitis, Emilie; Haidar, Ahmad			Alleviating carbohydrate counting with a FiASP-plus-pramlintide closed-loop delivery system (artificial pancreas): Feasibility and pilot studies	DIABETES OBESITY & METABOLISM			English	Article						artificial pancreas; carbohydrate counting; pramlintide; simple meal announcement; type 1 diabetes	POSTPRANDIAL GLUCOSE; GLYCEMIC CONTROL; TYPE-1; EXCURSIONS; THERAPY; ADULTS; BOLUS	Aim To assess whether a FiASP-and-pramlintide closed-loop system has the potential to replace carbohydrate counting with a simple meal announcement (SMA) strategy (meal priming bolus without carbohydrate counting) without degrading glycaemic control compared with a FiASP closed-loop system. Materials and Methods We conducted a 24-hour feasibility study comparing a FiASP system with full carbohydr…	[Tsoukas, Michael A.; Yale, Jean-Francois] McGill Univ, Div Endocrinol, Hlth Ctr, Montreal, PQ, Canada; [Tsoukas, Michael A.; Legault, Laurent; Oettingen, Julia E.; Yale, Jean-Francois; Gouchie-Provencher, Nikita; Rene, Jennifer; Haidar, Ahmad] McGill Univ, Res Inst, Hlth Ctr, Montreal, PQ, Canada; [Cohen, Elisa] McGill Univ, Div Expt Med, Montreal, PQ, Canada; [Legault, Laurent; Oettingen, Julia…	McGill University; McGill University; McGill University; McGill University; Dalhousie University; McGill University	Haidar, A (corresponding author), McGill Univ, Dept Biomed Engn, 3775 Univ St, Montreal, PQ H3A 2B4, Canada.	ahmad.haidar@mcgill.ca	El Fathi, Anas/AAW-7415-2020; El Fathi, Anas/GYD-9666-2022	El Fathi, Anas/0000-0001-7837-1555; Yale, Jean-Francois/0000-0002-7833-9050	Canada Research Chairs; Juvenile Diabetes Research Foundation International [2-SRA-2018-654-M-B]	Canada Research Chairs(Canada Research ChairsCGIAR); Juvenile Diabetes Research Foundation International(Juvenile Diabetes Research Foundation)	Canada Research Chairs; Juvenile Diabetes Research Foundation International, Grant/Award Number: 2-SRA-2018-654-M-B		29	10	12	0	2	WILEY	HOBOKEN	111 RIVER ST, HOBOKEN 07030-5774, NJ USA	1462-8902	1463-1326		DIABETES OBES METAB	Diabetes Obes. Metab.	SEP	2021	23	9
J	Farid, D; St-Yves, A; Rabasa-Lhoret, R; Duval, C; Messier, V; Brazeau, AS; Boulet, B; Legault, L; Haidar, A				Farid, D.; St-Yves, A.; Rabasa-Lhoret, R.; Duval, C.; Messier, V.; Brazeau, A. -S.; Boulet, B.; Legault, L.; Haidar, A.			CAN DUAL-HORMONE CLOSED-LOOP DELIVERY ALLEVIATE THE BURDEN OF CARBOHYDRATE COUNTING FROM PATIENTS WITH TYPE 1 DIABETES?	DIABETES TECHNOLOGY & THERAPEUTICS			English	Meeting Abstract									[Farid, D.; Rabasa-Lhoret, R.; Messier, V.; Brazeau, A. -S.] Inst Rech Clin Montreal, Montreal, PQ, Canada; [St-Yves, A.] Univ Montreal, Montreal, PQ, Canada; [Duval, C.] Univ Nantes, Nantes, France; [Boulet, B.; Haidar, A.] McGill Univ, Montreal, PQ, Canada; [Legault, L.] Montreal Childrens Hosp, Montreal, PQ H3H 1P3, Canada	Institut de Recherche Clinique de Montreal (IRCM); Universite de Montreal; Universite de Montreal; Nantes Universite; McGill University; McGill University			Boulet, Benoit/L-1285-2015						0	0	0	0	1	MARY ANN LIEBERT INC	NEW ROCHELLE	140 HUGUENOT STREET, 3RD FL, NEW ROCHELLE, NY 10801 USA	1520-9156			DIABETES TECHNOL THE	Diabetes Technol. Ther.	FEB	2013	15
J	Patton, SR; Kreber, NL; Powers, SW; Midyett, LK; Dolan, LM				Patton, Susana R.; Kreber, Nicole L.; Powers, Scott W.; Midyett, L. Kurt; Dolan, Lawrence M.			Accuracy of Carbohydrate Counting Does Not Relate to Post-Prandial Excursion in Young Children with Type 1 Diabetes	DIABETES			English	Meeting Abstract																			0	0	0	0	0	AMER DIABETES ASSOC	ALEXANDRIA	1701 N BEAUREGARD ST, ALEXANDRIA, VA 22311-1717 USA	0012-1797	1939-327X		DIABETES	Diabetes	JUL 1	2011	60
J	Vespasiani, G; Rossi, MC; Nicolucci, A; Di Bartolo, P; Sardu, C; Bruttomesso, D; Dal Pos, M; Zarra, F; Girelli, A; Ampudia, FJ; Kerr, D; Ceriello, A; De la Questa, CM; Pomili, B; Horwitz, D				Vespasiani, G.; Rossi, M. C.; Nicolucci, A.; Di Bartolo, P.; Sardu, C.; Bruttomesso, D.; Dal Pos, M.; Zarra, F.; Girelli, A.; Ampudia, F. J.; Kerr, D.; Ceriello, A.; De la Questa, C. M.; Pomili, B.; Horwitz, D.			Comparison between the Diabetes Interactive Diary system and standard carbohydrate counting education: an open label, multicentre, randomised study	DIABETOLOGIA			English	Meeting Abstract	44th Annual Meeting of the European-Association-for-the-Study-of-Diabetes (EASD)	SEP 07-11, 2008	Rome, ITALY						[Di Bartolo, P.; Sardu, C.] Presidio Osp, Diabet Unit, Ravenna, Italy; [Bruttomesso, D.; Dal Pos, M.] Univ Padua Polyclin, Padua, Italy; [Zarra, F.] Spedali Civil Brescia, Diabet Unit, I-25125 Brescia, Italy; [Ampudia, F. J.] Hosp Clin Univ, Valencia, Spain; [Kerr, D.] Royal Bournemouth Hosp, Diabet & Endocrine Ctr, Bournemouth, Dorset, England; [Ceriello, A.] Univ Warwick, Warwick Med Sch, Coven…	University of Padua; Azienda Ospedaliera - Universita di Padova; Hospital Spedali Civili Brescia; Hospital Clinic Universitari de Valencia; University of Warwick; Hospital Universitario Virgen Macarena; Johnson & Johnson; Johnson & Johnson USA			Sardu, Celestino/AAA-7451-2019; Di Bartolo, Paolo/AAL-5954-2021; Horwitz, David/AAI-6916-2020	Sardu, Celestino/0000-0001-5099-3790;					0	1	1	0	1	SPRINGER	NEW YORK	233 SPRING ST, NEW YORK, NY 10013 USA	0012-186X			DIABETOLOGIA	Diabetologia	SEP	2008	51
J	Tinti, D; Scaramuzza, A; Giorda, S; Ignaccolo, G; Cerutti, F; Rabbone, I				Tinti, D.; Scaramuzza, A.; Giorda, S.; Ignaccolo, G.; Cerutti, F.; Rabbone, I.			CARBOHYDRATE COUNTING AND INSULIN PUMP THERAPY HELP CHILDREN WITH TYPE 1 DIABETES TO BETTER COPE WITH DIETARY REGIMEN	DIABETES TECHNOLOGY & THERAPEUTICS			English	Meeting Abstract									[Tinti, D.; Giorda, S.; Ignaccolo, G.; Cerutti, F.; Rabbone, I.] Univ Turin, Dept Pediat, AO Citta Salute & Sci Torino, I-10124 Turin, Italy; [Scaramuzza, A.] Univ Milan, Sacco Hosp, Dept Pediat, Milan, Italy	University of Turin; A.O.U. Citta della Salute e della Scienza di Torino; University of Milan; Luigi Sacco Hospital			Tinti, Davide/HNS-8326-2023; Scaramuzza, Andrea E./J-6865-2012; Rabbone, Ivana/AAC-4250-2020	Scaramuzza, Andrea E./0000-0002-1518-8515; Rabbone, Ivana/0000-0003-4173-146X					0	0	0	0	1	MARY ANN LIEBERT, INC	NEW ROCHELLE	140 HUGUENOT STREET, 3RD FL, NEW ROCHELLE, NY 10801 USA	1520-9156	1557-8593		DIABETES TECHNOL THE	Diabetes Technol. Ther.	FEB 1	2014	16
J	Grancini, V; Gaglio, A; Resi, V; Smiraglia, M; Lunati, ME; Palmieri, E; Orsi, E				Grancini, Valeria; Gaglio, Alessia; Resi, Veronica; Smiraglia, Massimiliana; Lunati, Maria Elena; Palmieri, Eva; Orsi, Emanuela			Effectiveness of Carbohydrate Counting on Glycemic Control and Body Composition In T1DM: A Two-Year Follow-Up Study	DIABETES			English	Meeting Abstract	77th Scientific Sessions of the American-Diabetes-Association	JUN 09-13, 2017	San Diego, CA										Orsi, Emanuela/Q-3464-2016						0	0	0	0	1	AMER DIABETES ASSOC	ALEXANDRIA	1701 N BEAUREGARD ST, ALEXANDRIA, VA 22311-1717 USA	0012-1797	1939-327X		DIABETES	Diabetes	JUN 1	2017	66
J	Haidar, A; Gingras, V; Messier, V; Ladouceur, M; Legault, L; Rabasa-Lhoret, R				Haidar, A.; Gingras, V.; Messier, V.; Ladouceur, M.; Legault, L.; Rabasa-Lhoret, R.			EFFICACY OF DUAL-HORMONE ARTIFICIAL PANCREAS TO ALLEVIATE THE CARBOHYDRATE COUNTING BURDEN IN TYPE 1 DIABETES: RANDOMIZED CROSSOVER TRIAL	DIABETES TECHNOLOGY & THERAPEUTICS			English	Meeting Abstract									[Haidar, A.; Gingras, V.; Messier, V.; Ladouceur, M.; Legault, L.; Rabasa-Lhoret, R.] Clin Res Inst Montreal, PROMD, Montreal, PQ H2W 1R7, Canada	Institut de Recherche Clinique de Montreal (IRCM); Universite de Montreal			Gingras, Veronique/K-4568-2019	Gingras, Veronique/0000-0003-4918-7534					0	0	0	0	1	MARY ANN LIEBERT, INC	NEW ROCHELLE	140 HUGUENOT STREET, 3RD FL, NEW ROCHELLE, NY 10801 USA	1520-9156	1557-8593		DIABETES TECHNOL THE	Diabetes Technol. Ther.	FEB 1	2015	17
J	Chantima, U; Taechangam, S; Pachotikarn, C; Senawong, W				Chantima, Urarak; Taechangam, Sunard; Pachotikarn, Chanida; Senawong, Wongwit			DEVELOPMENT OF MULTIMEDIA WEBSITE EDUCATIONAL TOOL FOR SELF-HELP MEAL PLANNING IN TYPE 1 DIABETIC ADOLESCENTS: CARBOHYDRATE COUNTING CONCEPT	ANNALS OF NUTRITION AND METABOLISM			English	Meeting Abstract									[Chantima, Urarak; Taechangam, Sunard; Pachotikarn, Chanida] Mahidol Univ, Nakhon Pathom, Thailand; [Senawong, Wongwit] Srinakharinwirot Univ, Nakhon nayok, Thailand	Mahidol University; Srinakharinwirot University									0	0	0	0	1	KARGER	BASEL	ALLSCHWILERSTRASSE 10, CH-4009 BASEL, SWITZERLAND	0250-6807			ANN NUTR METAB	Ann. Nutr. Metab.		2009	55
J	Joseph, M; Degnan, BM; Szpunar, S				Joseph, Mina; Degnan, Bernard M., II; Szpunar, Susan			Educational Sessions at ADA Camp Midicha Improve Carbohydrate Counting and Insulin Calculation in Children with Type 1 Diabetes Mellitus	DIABETES			English	Meeting Abstract	80th Scientific Sessions of the American-Diabetes-Association (ADA)	JUN 12-16, 2020	ELECTR NETWORK												Ascension St. John Hospital	Ascension St. John Hospital	Ascension St. John Hospital		0	0	0	0	2	AMER DIABETES ASSOC	ALEXANDRIA	1701 N BEAUREGARD ST, ALEXANDRIA, VA 22311-1717 USA	0012-1797	1939-327X		DIABETES	Diabetes	JUN	2020	69
J	Forde, H; Durkan, MC; Clarke, H				Forde, H.; Durkan, M. C.; Clarke, H.			Evaluation of a real-time carbohydrate counting course during a clinic setting in the management of diabetes type 1	DIABETOLOGIA			English	Meeting Abstract	49th Annual Meeting of the European-Association-for-the-Study-of-Diabetes (EASD)	SEP 23-27, 2013	Barcelona, SPAIN						[Forde, H.; Durkan, M. C.; Clarke, H.] Galway Univ Hosp Grp, Portiuncula Hosp, Galway, Ireland										0	0	0	0	0	SPRINGER	NEW YORK	233 SPRING ST, NEW YORK, NY 10013 USA	0012-186X	1432-0428		DIABETOLOGIA	Diabetologia	SEP	2013	56
S	Smart, C		Koletzko, B; Bhatia, J; Bhutta, ZA; Cooper, P; Makrides, M; Uauy, R; Wang, W		Smart, Carmel			Nutritional Management of Diabetes in Childhood	PEDIATRIC NUTRITION IN PRACTICE, 2ND EDITION	World Review of Nutrition and Dietetics		English	Article; Book Chapter						Diet; Type 1 diabetes; Glycemic index; Intensive insulin therapy; Carbohydrate counting	CHILDREN; ADOLESCENTS		Univ Newcastle, John Hunter Childrens Hosp, Dept Paediat Endocrinol & Diabet NSW, Australia Hunter Med Res Inst,Sch Hlth Sci, Newcastle, NSW 2300, Australia	Hunter Medical Research Institute; University of Newcastle; Hunter New England Local Health District; John Hunter Children's Hospital	Smart, C (corresponding author), Univ Newcastle, John Hunter Childrens Hosp, Dept Paediat Endocrinol & Diabet NSW, Australia Hunter Med Res Inst,Sch Hlth Sci, Newcastle, NSW 2300, Australia.	carmel.smart@hnehealth.nsw.gov.au							13	1	1	1	8	KARGER	BASEL	POSTFACH, CH-4009 BASEL, SWITZERLAND	0084-2230	1662-3975	978-3-318-02691-7; 978-3-318-02690-0	WORLD REV NUTR DIET	World Rev.Nutr.Diet.		2015	113
J	Rossi, MC; Nicolucci, A; Lucisano, G; Di Bartolo, P; Miselli, V; Anichini, R; Vespasiani, G				Rossi, Maria Chiara; Nicolucci, Antonio; Lucisano, Giuseppe; Di Bartolo, Paolo; Miselli, Valerio; Anichini, Roberto; Vespasiani, Giacomo		DID Study Grp	Diabetes Interactive Diary Telemedicine System vs. Standard Carbohydrate Counting Education in Type 1 Diabetes: Results of a Randomized Trial	DIABETES			English	Meeting Abstract													Di Bartolo, Paolo/AAL-5954-2021; anichini, roberto/U-4181-2017	anichini, roberto/0000-0002-8227-9388					0	0	0	0	0	AMER DIABETES ASSOC	ALEXANDRIA	1701 N BEAUREGARD ST, ALEXANDRIA, VA 22311-1717 USA	0012-1797	1939-327X		DIABETES	Diabetes	JUN 1	2012	61
J	Di Flaviani, A; Cipolloni, L; Cammilleri, F; Pisano, R; Semprini, R; Moreschini, A; Priori, M; Lugli, F; Penza, A; Ragonese, M				Di Flaviani, A.; Cipolloni, L.; Cammilleri, F.; Pisano, R.; Semprini, R.; Moreschini, A.; Priori, M.; Lugli, F.; Penza, A.; Ragonese, M.			USE OF BOLUS CALCULATOR DURING CARBOHYDRATE COUNTING IMPROVE GLYCEMIC CONTROL AND FACILITATE LEARNING IN ADULT WITH TYPE 1 DIABETES	DIABETES TECHNOLOGY & THERAPEUTICS			English	Meeting Abstract									[Di Flaviani, A.] ACISMOM, ACISMOM Irpino, Rome, Italy; [Cipolloni, L.; Moreschini, A.] ACISMOM, ACISMOM Togliatti, Rome, Italy; [Cammilleri, F.] ACISMOM, ACISMOM Concordia, Rome, Italy; [Pisano, R.; Semprini, R.; Priori, M.; Penza, A.] ACISMOM, ACISMOM Negro, Rome, Italy; [Lugli, F.] ACISMOM, ACISMOM Viterbo, Rome, Italy; [Ragonese, M.] ACISMOM, Osped San Giovanni Battista, Rome, Italy	Ospedale San Giovanni Battista Roma									0	0	0	0	1	MARY ANN LIEBERT, INC	NEW ROCHELLE	140 HUGUENOT STREET, 3RD FL, NEW ROCHELLE, NY 10801 USA	1520-9156	1557-8593		DIABETES TECHNOL THE	Diabetes Technol. Ther.	FEB 1	2015	17
J	Bozzetto, L; Giorgini, M; Alderisio, A; Costagliola, L; Ciano, O; Giacco, A; Riccardi, G; Rivellese, AA; Annuzzi, G				Bozzetto, Lutgarda; Giorgini, Marisa; Alderisio, Antonio; Costagliola, Lucia; Ciano, Ornella; Giacco, Angela; Riccardi, Gabriele; Rivellese, Angela A.; Annuzzi, Giovanni			Glycemic Load Counting vs. Carbohydrate Counting for Prandial Insulin Dosing in Patients with Type 1 Diabetes on Insulin Pump	DIABETES			English	Meeting Abstract																			0	0	0	0	3	AMER DIABETES ASSOC	ALEXANDRIA	1701 N BEAUREGARD ST, ALEXANDRIA, VA 22311-1717 USA	0012-1797	1939-327X		DIABETES	Diabetes	JUN	2014	63
J	Briganti, SI; Strollo, R; Maggi, D; Kyanvash, S; Pozzilli, P; Manfrini, S				Briganti, S. I.; Strollo, R.; Maggi, D.; Kyanvash, S.; Pozzilli, P.; Manfrini, S.			TIME IN RANGE AND GLUCOSE CONTROL IN PATIENTS WITH TYPE 1 DIABETES USING A MOBILE APP-ASSISTED CARBOHYDRATE COUNTING	DIABETES TECHNOLOGY & THERAPEUTICS			English	Meeting Abstract									[Briganti, S. I.; Strollo, R.; Maggi, D.; Kyanvash, S.; Pozzilli, P.; Manfrini, S.] Campus Biomed, Endocrinol, Rome, Italy	University Campus Bio-Medico - Rome Italy									0	0	0	0	0	MARY ANN LIEBERT, INC	NEW ROCHELLE	140 HUGUENOT STREET, 3RD FL, NEW ROCHELLE, NY 10801 USA	1520-9156	1557-8593		DIABETES TECHNOL THE	Diabetes Technol. Ther.	JUN 1	2021	23
J	Hommel, EE; Schmidt, S; Gribhild, M; Neergaard, K; Skouboe, AG; Almdal, T; Norgaard, K				Hommel, Eva E.; Schmidt, Signe; Gribhild, Maria; Neergaard, Kirsten; Skouboe, Annete G.; Almdal, Thomas; Norgaard, Kirsten			A Randomized Trial of Training Type 1 Diabetes in Advanced Carbohydrate Counting With or Without an Automated Bolus Calculator	DIABETES			English	Meeting Abstract	75th Scientific Sessions of the American-Diabetes-Association	JUN 05-09, 2015	Boston, MA										Nørgaard, Kirsten/AAC-9803-2020; Schmidt, Signe/AAH-4331-2019	Nørgaard, Kirsten/0000-0003-1620-8271;					0	0	0	0	2	AMER DIABETES ASSOC	ALEXANDRIA	1701 N BEAUREGARD ST, ALEXANDRIA, VA 22311-1717 USA	0012-1797	1939-327X		DIABETES	Diabetes	JUN	2015	64
J	Gingras, V; Haidar, A; Messier, V; Forde, M; Racine, A; Legault, L; Rabasa-Lhoret, R				Gingras, Veronique; Haidar, Ahmad; Messier, Virginie; Forde, Melika; Racine, Ariane; Legault, Laurent; Rabasa-Lhoret, Remi			Efficacy of Dual-Hormone Artificial Pancreas to Alleviate the Carbohydrate Counting Burden in Type 1 Diabetes: Randomized Crossover Trial	DIABETES			English	Meeting Abstract																			0	0	0	0	1	AMER DIABETES ASSOC	ALEXANDRIA	1701 N BEAUREGARD ST, ALEXANDRIA, VA 22311-1717 USA	0012-1797	1939-327X		DIABETES	Diabetes	JUN	2014	63
J	Dimitriades, ME				Dimitriades, M. E.			RETROSPECTIVE AUDIT OBSERVING EFFECT BOLUS CALCULATOR USE AND CARBOHYDRATE COUNTING HAS ON GLYCAEMIC CONTROL IN CHILDREN WITH TYPE 1 DIABETES	DIABETES TECHNOLOGY & THERAPEUTICS			English	Meeting Abstract									[Dimitriades, M. E.] Kings Coll NHS Fdn Trust, Guys & St Thomas NHS Fdn Trust, Evelina London Childrens Hosp, London, England	Guy's & St Thomas' NHS Foundation Trust; King's College Hospital NHS Foundation Trust; King's College Hospital									0	0	0	0	0	MARY ANN LIEBERT, INC	NEW ROCHELLE	140 HUGUENOT STREET, 3RD FL, NEW ROCHELLE, NY 10801 USA	1520-9156	1557-8593		DIABETES TECHNOL THE	Diabetes Technol. Ther.	FEB 1	2014	16
J	Tirosh, A; Laron-Hirsh, M; Shalit, R; Cohen, O; Roy, A				Tirosh, A.; Laron-Hirsh, M.; Shalit, R.; Cohen, O.; Roy, A.			A FEASIBILITY STUDY ASSESSING AN I-AM-EATING MEAL-BOLUS OPTION FOR A CLOSED-LOOP SYSTEM WHICH ELIMINATES CARBOHYDRATE COUNTING	DIABETES TECHNOLOGY & THERAPEUTICS			English	Meeting Abstract									[Tirosh, A.; Laron-Hirsh, M.; Shalit, R.] Chaim Sheba Med Ctr, Tel Hashomer, Israel; [Tirosh, A.; Laron-Hirsh, M.; Shalit, R.] Tel Aviv Univ, Div Endocrinol Diabet & Metab, Tel Hashomer, Israel; [Cohen, O.] Medtron Int Trading Sarl, Med Affairs, Tolochenaz, Switzerland; [Roy, A.] Medtronic Inc, Diabet, Minneapolis, MN USA	Chaim Sheba Medical Center; Tel Aviv University; Medtronic; Medtronic									0	0	0	0	0	MARY ANN LIEBERT, INC	NEW ROCHELLE	140 HUGUENOT STREET, 3RD FL, NEW ROCHELLE, NY 10801 USA	1520-9156	1557-8593		DIABETES TECHNOL THE	Diabetes Technol. Ther.	JUN 1	2021	23
J	Mehta, SN; Quinn, N; Volkening, LK; Laffel, LMB				Mehta, Sanjeev N.; Quinn, Nicolle; Volkening, Lisa K.; Laffel, Lori M. B.			Impart of Carbohydrate Counting on Glycemic Control in Children With Type 1 Diabetes	DIABETES CARE			English	Article; Proceedings Paper	68th Annual Meeting of the American-Diabetes-Association	JUN 06-10, 2008	San Francisco, CA				24-HOUR DIETARY RECALL; COMPLICATIONS TRIAL; PRESCHOOL-CHILDREN; PREDICTORS; THERAPY; GLUCOSE	OBJECTIVE - To study the association between parent carbohydrate counting knowledge and glycemic control in youth with type 1 diabetes. RESEARCH DESIGN AND METHODS - We assessed 67 youth ages 4-12 years with type 1 diabetes (duration >= 1. year). Parents estimated carbohydrate content of children's meals in diet recalls. Ratios of parent estimates to computer analysis defined carbohydrate countin…	[Mehta, Sanjeev N.; Volkening, Lisa K.; Laffel, Lori M. B.] Joslin Diabet Ctr, Pediat Adolescent & Young Adult Sect, Boston, MA 02215 USA; [Quinn, Nicolle] Childrens Hosp, Gen Clin Res Ctr, Boston, MA 02115 USA	Harvard University; Joslin Diabetes Center, Inc.; Harvard University; Boston Children's Hospital	Mehta, SN (corresponding author), Joslin Diabet Ctr, Pediat Adolescent & Young Adult Sect, Boston, MA 02215 USA.	sanjeev.mehta@joslin.harvard.edu			NIDDK NIH HHS [K12 DK063696, K12 DK63696-05] Funding Source: Medline; PHS HHS [T32 HP10018-12] Funding Source: Medline	NIDDK NIH HHS(United States Department of Health & Human ServicesNational Institutes of Health (NIH) - USANIH National Institute of Diabetes & Digestive & Kidney Diseases (NIDDK)); PHS HHS(United States Department of Health & Human ServicesUnited States Public Health Service)			15	86	99	0	1	AMER DIABETES ASSOC	ALEXANDRIA	1701 N BEAUREGARD ST, ALEXANDRIA, VA 22311-1717 USA	0149-5992	1935-5548		DIABETES CARE	Diabetes Care	JUN	2009	32	6
J	Cohen, E; Tsoukas, M; Von Oettingen, JE; Yale, JF; Garfield, N; Vallis, M; Gouchie-Provencher, N; Jafar, A; Ghanbari, M; Palisaitis, E; Rutkowski, J; Legault, L; Haidar, A				Cohen, Elisa; Tsoukas, Michael; Von Oettingen, Julia E.; Yale, Jean-Francois; Garfield, Natasha; Vallis, Michael; Gouchie-Provencher, Nikita; Jafar, Adnan; Ghanbari, Milad; Palisaitis, Emilie; Rutkowski, Joanna; Legault, Laurent; Haidar, Ahmad			A Randomized Controlled Trial to Alleviate Carbohydrate Counting in Type 1 Diabetes with Automated Fiasp and Pramlintide Closed-Loop Delivery	DIABETES			English	Meeting Abstract															Juvenile Diabetes Research Foundation International [2-SRA-2018-654-M-B]; Canada Research Chairs	Juvenile Diabetes Research Foundation International(Juvenile Diabetes Research Foundation); Canada Research Chairs(Canada Research ChairsCGIAR)	Juvenile Diabetes Research Foundation International (2-SRA-2018-654-M-B), Canada Research Chairs		0	0	0	0	0	AMER DIABETES ASSOC	ALEXANDRIA	1701 N BEAUREGARD ST, ALEXANDRIA, VA 22311-1717 USA	0012-1797	1939-327X		DIABETES	Diabetes	JUN	2022	71
J	Bowen, ME; Cavanaugh, KL; Wolff, K; Davis, D; Gregory, RP; Shintani, A; Eden, S; Wallston, K; Elasy, T; Rothman, RL				Bowen, Michael E.; Cavanaugh, Kerri L.; Wolff, Kathleen; Davis, Dianne; Gregory, Rebecca P.; Shintani, Ayumi; Eden, Svetlana; Wallston, Ken; Elasy, Tom; Rothman, Russell L.			The diabetes nutrition education study randomized controlled trial: A comparative effectiveness study of approaches to nutrition in diabetes self-management education	PATIENT EDUCATION AND COUNSELING			English	Article						Diabetes education; Nutrition; Numeracy; Type 2 diabetes	NATIONAL STANDARDS; LOW-LITERACY; NUMERACY; METAANALYSIS; THERAPY; TYPE-1; SCALE	Objective: To compare the effectiveness of different approaches to nutrition education in diabetes self-management education and support (DSME/S). Methods: We randomized 150 adults with type 2 diabetes to either certified diabetes educator (CDE)delivered DSME/S with carbohydrate gram counting or the modified plate method versus general health education. The primary outcome was change in HbA(1C) o…	[Bowen, Michael E.] Univ Texas Southwestern Med Ctr, Dept Med, Div Gen Internal Med, Dallas, TX 75235 USA; [Bowen, Michael E.] Univ Texas Southwestern Med Ctr, Dept Clin Sci, Div Outcomes & Hlth Serv Res, Dallas, TX 75235 USA; [Elasy, Tom; Rothman, Russell L.] Vanderbilt Univ, Sch Med, Dept Med, Div Gen Internal Med & Publ Hlth, Nashville, TN 37212 USA; [Cavanaugh, Kerri L.] Vanderbilt Univ, Sch …	University of Texas System; University of Texas Southwestern Medical Center Dallas; University of Texas System; University of Texas Southwestern Medical Center Dallas; Vanderbilt University; Vanderbilt University; Vanderbilt University; Vanderbilt University; Vanderbilt University	Rothman, RL (corresponding author), Vanderbilt Ctr Hlth Serv Res, Suite 6000 MCE, Nashville, TN 37232 USA.	russell.rothman@vanderbilt.edu		Rothman, Russsell/0000-0002-1506-3990	American Association of Diabetes Educators (AADE) Education and Research Foundation [RFA 0100-06]; Vanderbilt Diabetes Research and Training Center [NIDDK P60DK020593]; Vanderbilt Center for Diabetes Translational Research [NIDDK P30DK092986]; Vanderbilt Institute for Clinical and Translational Research [NCATS 2UL1TR000445]; NIH/NIDDK [K23 DK080952, K23 DK104065]; VA National Quality Scholars Fel…	American Association of Diabetes Educators (AADE) Education and Research Foundation; Vanderbilt Diabetes Research and Training Center; Vanderbilt Center for Diabetes Translational Research; Vanderbilt Institute for Clinical and Translational Research; NIH/NIDDK(United States Department of Health & Human ServicesNational Institutes of Health (NIH) - USANIH National Institute of Diabetes & Digestiv…	This study was funded by the American Association of Diabetes Educators (AADE) Education and Research Foundation (RFA 0100-06, Building the Evidence), the Vanderbilt Diabetes Research and Training Center (NIDDK P60DK020593), Vanderbilt Center for Diabetes Translational Research (NIDDK P30DK092986) and the Vanderbilt Institute for Clinical and Translational Research (NCATS 2UL1TR000445).; Dr. Cava…		39	46	62	1	27	ELSEVIER IRELAND LTD	CLARE	ELSEVIER HOUSE, BROOKVALE PLAZA, EAST PARK SHANNON, CO, CLARE, 00000, IRELAND	0738-3991	1873-5134		PATIENT EDUC COUNS	Patient Educ. Couns.	AUG	2016	99	8
J	Jaacks, LM; Liu, W; Crandell, J; Mendez, M; Ji, LN; Rosamond, W; Mayer-Davis, EJ				Jaacks, Lindsay M.; Liu, Wei; Crandell, Jamie; Mendez, Michelle; Ji, Linong; Rosamond, Wayne; Mayer-Davis, Elizabeth J.			Nutritionist Involvement in Care, Use of Carbohydrate Counting, and Their Association with Dietary Intake among Individuals with T1DM in China	DIABETES			English	Meeting Abstract													Linong, Ji/AAB-6543-2020; Crandell, Jamie/KCX-8061-2024						0	0	0	0	0	AMER DIABETES ASSOC	ALEXANDRIA	1701 N BEAUREGARD ST, ALEXANDRIA, VA 22311-1717 USA	0012-1797	1939-327X		DIABETES	Diabetes	JUN	2014	63
J	Zanfardino, A; Rollato, A; Confetto, S; Testa, V; Piscopo, A; Casaburo, F; Del Giudice, EM; Gentile, A; Chianese, A; Iafusco, D				Zanfardino, A.; Rollato, A.; Confetto, S.; Testa, V.; Piscopo, A.; Casaburo, F.; Del Giudice, E. Miraglia; Gentile, A.; Chianese, A.; Iafusco, D.			CARBOHYDRATE COUNTING MAY BE NOT THE RIGHT WAY: A SURVEY OF CHILDREN WITH TYPE 1 DIABETES MELLITUS IN PUMP THERAPY	DIABETES TECHNOLOGY & THERAPEUTICS			English	Meeting Abstract									[Zanfardino, A.; Rollato, A.; Confetto, S.; Testa, V.; Piscopo, A.; Casaburo, F.; Del Giudice, E. Miraglia; Gentile, A.; Chianese, A.; Iafusco, D.] Univ Campania, Paediat, Naples, Italy	Universita della Campania Vanvitelli			Zanfardino, Angela/AAT-2581-2021	Zanfardino, Angela/0000-0003-0641-1321					0	0	0	0	2	MARY ANN LIEBERT, INC	NEW ROCHELLE	140 HUGUENOT STREET, 3RD FL, NEW ROCHELLE, NY 10801 USA	1520-9156	1557-8593		DIABETES TECHNOL THE	Diabetes Technol. Ther.	FEB 1	2020	22
J	Cai, YY; Li, MG; Zhang, L; Zhang, J; Su, H				Cai, Yunying; Li, Mengge; Zhang, Lun; Zhang, Jie; Su, Heng			The effect of the modified fat-protein unit algorithm compared with that of carbohydrate counting on postprandial glucose in adults with type-1 diabetes when consuming meals with differing macronutrient compositions: a randomized crossover trial	NUTRITION & METABOLISM			English	Article						Carbohydrate counting; Modified fat-protein unit algorithm; High protein-fat meal; Type-1 diabetes	DIETARY-PROTEIN; CHILDREN; BOLUS	Background The optimization of glucose control in type-1 diabetes is challenged by postprandial glycemic variability. This study aimed to compare the postprandial glycemic effects of carbohydrate counting and the modified fat-protein unit (FPU) algorithms following meals with different protein and fat emphases in adults with type-1 diabetes.Methods Thirty adults with type-1 diabetes aged 18 to 45…	[Cai, Yunying; Zhang, Jie; Su, Heng] Kunming Univ Sci & Technol, Peoples Hosp Yunnan Prov 1, Endocrinol Dept, Affiliated Hosp, Kunming 650032, Peoples R China; [Li, Mengge] Wenjiang Dist Peoples Hosp Chengdu, Chengdu 611130, Peoples R China; [Zhang, Lun] Kunming Univ Sci & Technol, Peoples Hosp Yunnan Prov 1, Clin Nutr Dept, Affiliated Hosp, Kunming 650032, Peoples R China	Kunming University of Science & Technology; Kunming University of Science & Technology	Su, H (corresponding author), Kunming Univ Sci & Technol, Peoples Hosp Yunnan Prov 1, Endocrinol Dept, Affiliated Hosp, Kunming 650032, Peoples R China.	su_hen@hotmail.com			We are grateful to all the patients who took part in the present study and the whole endocrinology and nutrition team, including doctors, nurses, and medical staff.	We are grateful to all the patients who took part in the present study and the whole endocrinology and nutrition team, including doctors, nurses, and medical staff.	We are grateful to all the patients who took part in the present study and the whole endocrinology and nutrition team, including doctors, nurses, and medical staff.		22	0	0	0	0	BMC	LONDON	CAMPUS, 4 CRINAN ST, LONDON N1 9XW, ENGLAND		1743-7075		NUTR METAB	Nutr. Metab.	OCT 16	2023	20	1
J	Hermanns, N; Ehrmann, D; Kulzer, B				Hermanns, Norbert; Ehrmann, Dominic; Kulzer, Bernhard			Impact of Carbohydrate Counting on Glycaemic Control in People with Type 1 and Type 2 Diabetes on Intensified Insulin Therapy	DIABETES			English	Meeting Abstract	80th Scientific Sessions of the American-Diabetes-Association (ADA)	JUN 12-16, 2020	ELECTR NETWORK												Abbott Diabetes Care Germany	Abbott Diabetes Care Germany	Abbott Diabetes Care Germany		0	0	0	0	0	AMER DIABETES ASSOC	ALEXANDRIA	1701 N BEAUREGARD ST, ALEXANDRIA, VA 22311-1717 USA	0012-1797	1939-327X		DIABETES	Diabetes	JUN	2020	69
J	Cavan, DA; Ziegler, R; Cranston, I; Barnard, K; Ryder, J; Vogel, C; Parkin, CG; Koehler, W; Schweitzer, M; Wagner, RS				Cavan, D. A.; Ziegler, R.; Cranston, I.; Barnard, K.; Ryder, J.; Vogel, C.; Parkin, C. G.; Koehler, W.; Schweitzer, M.; Wagner, R. S.			ASSESSMENT TOOL IDENTIFIES KNOWLEDGE DEFICITS IN CARBOHYDRATE COUNTING AND MULTIPLE DAILY INSULIN INJECTION (MDI): BASELINE RESULTS FROM THE ABACUS TRIAL	DIABETES TECHNOLOGY & THERAPEUTICS			English	Meeting Abstract									[Cavan, D. A.] Bournemouth Diabet & Endocrine Ctr, Bournemouth, Dorset, England; [Ziegler, R.] Diabet Clin Children & Adolescents, Munster, Germany; [Cranston, I.] Queen Alexandra Hosp, Portsmouth, Hants, England; [Barnard, K.] Univ Southampton, Southampton, Hants, England; [Ryder, J.] Royal Bournemouth Hosp, Bournemouth, Dorset, England; [Vogel, C.] Internist Fachaerztezentrum, Langen, Germany; …	Portsmouth Hospitals NHS Trust; Queen Alexandra Hospital; University of Southampton; Roche Holding; Roche Holding			Ziegler, Ralph/ABF-2346-2021						0	0	0	0	1	MARY ANN LIEBERT INC	NEW ROCHELLE	140 HUGUENOT STREET, 3RD FL, NEW ROCHELLE, NY 10801 USA	1520-9156			DIABETES TECHNOL THE	Diabetes Technol. Ther.	FEB	2013	15
J	Dzed, L; Taechangam, S; Pachotikarn, C; Rojroongwasinkul, N				Dzed, Laigden; Taechangam, Sunard; Pachotikarn, Chanida; Rojroongwasinkul, Nipa			DEVELOPMENT OF A NUTRITION EDUCATIONAL TOOL FOR DIABETIC PATIENTS IN BHUTAN BASED ON THE BASIC LEVEL OF CARBOHYDRATE COUNTING CONCEPT	ANNALS OF NUTRITION AND METABOLISM			English	Meeting Abstract									[Dzed, Laigden; Taechangam, Sunard; Pachotikarn, Chanida; Rojroongwasinkul, Nipa] Mahidol Univ, Inst Nutr, Bangkok 10700, Thailand	Mahidol University									0	0	0	0	0	KARGER	BASEL	ALLSCHWILERSTRASSE 10, CH-4009 BASEL, SWITZERLAND	0250-6807			ANN NUTR METAB	Ann. Nutr. Metab.		2009	55
J	Vespasiani, G; Rossi, MC; Di Bartolo, P; Sardu, C; Bruttomesso, D; Dal Pos, M; Girelli, A; Zarra, E; Ampudia, F; Kerr, D; Ceriello, A; De La Cuesta, C; Pellegrini, F; Horwitz, D; Nicolucci, A				Vespasiani, G.; Rossi, M. C.; Di Bartolo, P.; Sardu, C.; Bruttomesso, D.; Dal Pos, M.; Girelli, A.; Zarra, E.; Ampudia, F.; Kerr, D.; Ceriello, A.; De La Cuesta, C.; Pellegrini, F.; Horwitz, D.; Nicolucci, A.			Comparison between the Diabetes Interactive Diary telemedicine system and standard carbohydrate counting education: an open label, international, multicentre, randomised study	DIABETOLOGIA			English	Meeting Abstract	45th Annual Meeting of the European-Association-for-the-Study-of-Diabetes	SEP 30-OCT 02, 2009	Vienna, AUSTRIA						[Vespasiani, G.] Madonna Soccorso Hosp, S Benedetto Del Tronto, Italy; [Rossi, M. C.; Pellegrini, F.; Nicolucci, A.] Consorzio Mario Negri Sud, Santa Maria Imbaro, CH, Italy; [Di Bartolo, P.; Sardu, C.] AUSL, Ravenna, Italy; [Bruttomesso, D.; Dal Pos, M.] Univ Padua Polyclin, Padua, Italy; [Girelli, A.; Zarra, E.] Spedali Civil Brescia, Diabet Unit, I-25125 Brescia, Italy; [Ampudia, F.] Hosp Clin…	Consorzio Mario Negri Sud; University of Padua; Azienda Ospedaliera - Universita di Padova; Hospital Spedali Civili Brescia; Hospital Clinic Universitari de Valencia; University of Warwick; Hospital Universitario Virgen Macarena			Sardu, Celestino/AAA-7451-2019; Di Bartolo, Paolo/AAL-5954-2021	Sardu, Celestino/0000-0001-5099-3790;					0	1	1	0	2	SPRINGER	NEW YORK	233 SPRING ST, NEW YORK, NY 10013 USA	0012-186X			DIABETOLOGIA	Diabetologia	SEP	2009	52
J	Shorrock, I; Hannah, J; Barnes, A; Idris, I				Shorrock, I.; Hannah, J.; Barnes, A.; Idris, I.			Effectiveness of carbohydrate counting and insulin dose adjustment structured group education programme for Type 2 diabetes on basal bolus insulin regimen	DIABETIC MEDICINE			English	Meeting Abstract									[Shorrock, I.; Hannah, J.; Barnes, A.] Royal Derby Hosp, Derby, England; [Idris, I.] Royal Derby Hosp, Div Med Sci & Grad Entry Med, Derby, England	University of Nottingham; University of Nottingham									0	0	0	0	7	WILEY-BLACKWELL	HOBOKEN	111 RIVER ST, HOBOKEN 07030-5774, NJ USA	0742-3071	1464-5491		DIABETIC MED	Diabetic Med.	MAR	2014	31
J	Ringholm, L; Roskjær, AB; Engberg, S; Andersen, HU; Secher, AL; Damm, P; Mathiesen, ER				Ringholm, L.; Roskjaer, A. B.; Engberg, S.; Andersen, H. U.; Secher, A. L.; Damm, P.; Mathiesen, E. R.			Breastfeeding at night is rarely followed by hypoglycaemia in women with type 1 diabetes using carbohydrate counting and modern insulin therapy	DIABETOLOGIA			English	Meeting Abstract	54th Annual Meeting of the European-Association-for-the-Study-of-Diabetes (EASD)	OCT 01-05, 2018	Berlin, GERMANY						[Ringholm, L.; Roskjaer, A. B.; Secher, A. L.; Damm, P.; Mathiesen, E. R.] Rigshosp, Ctr Pregnant Women Diabet, Copenhagen, Denmark; [Ringholm, L.; Engberg, S.; Andersen, H. U.] Steno Diabet Ctr Copenhagen, Gentofte, Denmark	University of Copenhagen; Rigshospitalet; Steno Diabetes Center			Ringholm, Lene/G-4236-2017	Ringholm, Lene/0000-0003-2971-8043	Novo Nordisk Fonden [NNF16SA0024126-3] Funding Source: researchfish	Novo Nordisk Fonden(Novo Nordisk Foundation)			0	0	0	0	1	SPRINGER	NEW YORK	233 SPRING ST, NEW YORK, NY 10013 USA	0012-186X	1432-0428		DIABETOLOGIA	Diabetologia	OCT	2018	61
J	Boocock, R; Gardner, P; Ryan, J				Boocock, R.; Gardner, P.; Ryan, J.			Dietetic outcomes for insulin treated, difficult to reach patients with diabetes attending a new primary care based carbohydrate counting workshop	DIABETIC MEDICINE			English	Meeting Abstract									[Boocock, R.] Bradford Teaching Hosp NHS Fdn Trust, Nutr & Dietet Serv, Bradford, W Yorkshire, England; [Gardner, P.; Ryan, J.] Bradford Teaching Hosp NHS Fdn Trust, Horton Pk Diabet Specialist Nurse Team, Bradford, W Yorkshire, England										0	0	0	0	0	WILEY-BLACKWELL	HOBOKEN	111 RIVER ST, HOBOKEN 07030-5774, NJ USA	0742-3071			DIABETIC MED	Diabetic Med.	MAR	2013	30
J	Lelot, AL; Greghi, J; de Souza, MC; Figueiredo, CC; de Araujoi, NME; Fernandes, VDT; Pacheco, LD; Kato, T; Neto, GDC				Lelot, Ana Luiza; Greghi, Juliana; de Souza, Mirella Cristiane; Figueiredo, Carolina Costa; Evangelista de Araujoi, Nara Michelle; Tonetto Fernandes, Vania de Fatima; Pacheco, Luciana de Aguiar; Kato, Tatiana; Colares Neto, Guido de Paula			Evaluation of the prevalence of attention deficit disorder and hyperactivity in pediatric patients with type 1 diabetes mellitus using carbohydrate counting	HORMONE RESEARCH IN PAEDIATRICS			English	Meeting Abstract									[Lelot, Ana Luiza; Greghi, Juliana; Figueiredo, Carolina Costa; Evangelista de Araujoi, Nara Michelle; Tonetto Fernandes, Vania de Fatima; Pacheco, Luciana de Aguiar; Kato, Tatiana; Colares Neto, Guido de Paula] Hosp Infantil Darcy Vargas, Sao Paulo, Brazil; [de Souza, Mirella Cristiane] Ctr Univ Sao Camilo, Sao Paulo, Brazil	Centro Universitario Sao Camilo			Colares Neto, Guido/KGK-7934-2024	Colares Neto, Guido/0000-0003-3355-0386					0	0	0	0	0	KARGER	BASEL	ALLSCHWILERSTRASSE 10, CH-4009 BASEL, SWITZERLAND	1663-2818	1663-2826		HORM RES PAEDIAT	Horm. Res. Paediatr.	FEB	2023	96	SUPPL 2
J	Brake, JA				Brake, J. A.			Has the carbohydrate counting course resulted in a reduction in HbA1c in people with Type 1 diabetes who attended all sessions	DIABETIC MEDICINE			English	Meeting Abstract									[Brake, J. A.] Royal Liverpool & Broadgreen Univ Hosp NHS Trust, Liverpool, Merseyside, England	Royal Liverpool & Broadgreen University Hospitals NHS Trust; Royal Liverpool University Hospital									0	0	0	0	0	WILEY	HOBOKEN	111 RIVER ST, HOBOKEN 07030-5774, NJ USA	0742-3071	1464-5491		DIABETIC MED	Diabetic Med.	MAR	2017	34
J	Secher, A; Almdal, T; Dorflinger, L; Gade-Rasmussen, B; Pedersen-Bjergaard, U; Svendsen, O; Vistisen, D; Norgaard, K				Secher, A.; Almdal, T.; Dorflinger, L.; Gade-Rasmussen, B.; Pedersen-Bjergaard, U.; Svendsen, O.; Vistisen, D.; Norgaard, K.			OPTIMIZING GLYCEMIC CONTROL IN T1D TREATED WITH MDI - INTERMITTENTLY SCANNED CONTINUOUS GLUCOSE MONITORING, CARBOHYDRATE COUNTING WITH AUTOMATED BOLUS CALCULATION, OR BOTH?	DIABETES TECHNOLOGY & THERAPEUTICS			English	Meeting Abstract									[Secher, A.; Dorflinger, L.; Vistisen, D.; Norgaard, K.] Steno Diabet Ctr Copenhagen, Clin Res, Gentofte, Denmark; [Almdal, T.] Rigshospitalet, Dept Endocrinol, Copenhagen O, Denmark; [Gade-Rasmussen, B.] Amager & Hvidovre Hosp, Dept Endocrinol, Hvidovre, Denmark; [Pedersen-Bjergaard, U.] Nordsjaellands Hosp, Dept Endocrinol & Nephrol, Hillerod, Denmark; [Pedersen-Bjergaard, U.] Univ Copenhagen, …	Steno Diabetes Center; Rigshospitalet; University of Copenhagen; University of Copenhagen; Bispebjerg Hospital			Nørgaard, Kirsten/AAC-9803-2020; Pedersen-Bjergaard, Ulrik/AAI-2425-2019	Nørgaard, Kirsten/0000-0003-1620-8271;					0	0	0	0	0	MARY ANN LIEBERT, INC	NEW ROCHELLE	140 HUGUENOT STREET, 3RD FL, NEW ROCHELLE, NY 10801 USA	1520-9156	1557-8593		DIABETES TECHNOL THE	Diabetes Technol. Ther.	FEB 1	2020	22
J	Amalia, G; Utomo, MFP; Pulungan, AB				Amalia, Gassani; Utomo, Muhammad Faisal Putro; Pulungan, Aman Bhakti			Carbohydrate counting efficacy in glycaemic control among children and adolescents with type 1 diabetes mellitus: a systematic review and meta-analysis	HORMONE RESEARCH IN PAEDIATRICS			English	Meeting Abstract									[Amalia, Gassani] London Sch Hyg & Trop Med, London, England; [Utomo, Muhammad Faisal Putro] Bhayangkara Hosp Tk I Raden Said Sukanto, Jakarta, Indonesia; [Pulungan, Aman Bhakti] Univ Indonesia, Dept Child Hlth, Fac Med, Jakarta, Indonesia	University of London; London School of Hygiene & Tropical Medicine; University of Indonesia									0	0	0	0	1	KARGER	BASEL	ALLSCHWILERSTRASSE 10, CH-4009 BASEL, SWITZERLAND	1663-2818	1663-2826		HORM RES PAEDIAT	Horm. Res. Paediatr.	SEP	2022	95	SUPPL 2
J	Fukumoto, S; Emoto, M; Hosoi, M; Shoji, S; Kawamura, T; Motoyama, K; Morioka, T; Mori, K; Shoji, T; Inaba, M				Fukumoto, Shinya; Emoto, Masanori; Hosoi, Masayuki; Shoji, Shigeichi; Kawamura, Tomoyuki; Motoyama, Koka; Morioka, Tomoaki; Mori, Katsuhito; Shoji, Tetsuo; Inaba, Masaaki		4C Study Investigators	The Equal Effectiveness of Carbohydrate Counting to Calorie Restriction as Dietary Management in Patients With Non-Insulin-Treated Type 2 Diabetes	DIABETES			English	Meeting Abstract																			0	0	0	0	6	AMER DIABETES ASSOC	ALEXANDRIA	1701 N BEAUREGARD ST, ALEXANDRIA, VA 22311-1717 USA	0012-1797	1939-327X		DIABETES	Diabetes	JUL	2013	62
J	Bell, KJ; Gray, R; Munns, D; Howard, G; Colagiuri, S; Brand-Miller, JC				Bell, Kirstine J.; Gray, Robyn; Munns, Diane; Howard, Gabrielle; Colagiuri, Stephen; Brand-Miller, Jennie C.			Food Insulin Index (FII) vs. Traditional Carbohydrate Counting for Glycemic Control in Adults with Type 1 Diabetes: A 3-Month Pilot Study	DIABETES			English	Meeting Abstract													Brand-Miller, Jennie C/A-6835-2013; Bell, Kirstine/ABC-3300-2020						0	3	3	0	4	AMER DIABETES ASSOC	ALEXANDRIA	1701 N BEAUREGARD ST, ALEXANDRIA, VA 22311-1717 USA	0012-1797	1939-327X		DIABETES	Diabetes	JUN	2014	63
J	Leelarathna, L; Philis-Tsimikas, A; Bode, BW; Franek, E; Rose, L; Buchholtz, K; Pieber, TR				Leelarathna, L.; Philis-Tsimikas, A.; Bode, B. W.; Franek, E.; Rose, L.; Buchholtz, K.; Pieber, T. R.			Improved glycaemic control with carbohydrate counting for adjustment of fast-acting insulin aspart vs insulin aspart in subjects with Type 1 diabetes	DIABETIC MEDICINE			English	Meeting Abstract									[Leelarathna, L.] Manchester Royal Infirm, Manchester Diabet Ctr, Manchester, Lancs, England; [Philis-Tsimikas, A.] Scripps Whittier Diabet Inst, Scripps Hlth, San Diego, CA USA; [Bode, B. W.] Atlanta Diabet Associates, Atlanta, GA USA; [Franek, E.] Polish Acad Sci, Mossakowski Clin Res Ctr, Warsaw, Poland; [Rose, L.] Inst Diabet Res, IDFM, Munster, Germany; [Buchholtz, K.] Novo Nordisk AS, Globa…	University of Manchester; Polish Academy of Sciences; Novo Nordisk; Medical University of Graz									0	0	0	0	2	WILEY	HOBOKEN	111 RIVER ST, HOBOKEN 07030-5774, NJ USA	0742-3071	1464-5491		DIABETIC MED	Diabetic Med.	MAR	2018	35
J	Ringholm, L; Roskjaer, AB; Engberg, S; Andersen, HU; Hommel, E; Secher, AL; Damm, P; Mathiesen, ER				Ringholm, Lene; Roskjaer, Ann B.; Engberg, Susanne; Andersen, Henrik U.; Hommel, Eva; Secher, Anna L.; Damm, Peter; Mathiesen, Elisabeth R.			Breastfeeding at Night Is Rarely Followed by Hypoglycemia in Puerperal Women with Type 1 Diabetes Using Carbohydrate Counting and Modern Insulin Treatment	DIABETES			English	Meeting Abstract	78th Scientific Sessions of the American-Diabetes-Association	JUN 22-26, 2018	Orlando, FL										Ringholm, Lene/G-4236-2017	Ringholm, Lene/0000-0003-2971-8043					0	0	0	0	0	AMER DIABETES ASSOC	ALEXANDRIA	1701 N BEAUREGARD ST, ALEXANDRIA, VA 22311-1717 USA	0012-1797	1939-327X		DIABETES	Diabetes	JUL 1	2018	67
J	Philis-Tsimikas, A; Bode, BW; Franek, E; Rose, L; Buchholtz, K; Demissie, M; Pieber, TR				Philis-Tsimikas, Athena; Bode, Bruce W.; Franek, Edward; Rose, Ludger; Buchholtz, Kristine; Demissie, Marek; Pieber, Thomas R.			Improved Glycemic Control with Carbohydrate Counting for Adjustment of Fast-Acting Insulin Aspart vs. Insulin Aspart in Subjects with Type 1 Diabetes	DIABETES			English	Meeting Abstract	77th Scientific Sessions of the American-Diabetes-Association	JUN 09-13, 2017	San Diego, CA												Novo Nordisk A/S	Novo Nordisk A/S(Novo Nordisk)	Supported By: Novo Nordisk A/S		0	0	0	0	1	AMER DIABETES ASSOC	ALEXANDRIA	1701 N BEAUREGARD ST, ALEXANDRIA, VA 22311-1717 USA	0012-1797	1939-327X		DIABETES	Diabetes	JUN 1	2017	66
J	Petrovski, G; Campbell, J; Pasha, M; Van Den Heuvel, T				Petrovski, G.; Campbell, J.; Pasha, M.; Van Den Heuvel, T.			SIMPLIFIED MEAL ANNOUNCEMENT VERSUS PRECISE CARBOHYDRATE COUNTING IN ADOLESCENTS WITH TYPE 1 DIABETES USING THE MINIMED 780G ADVANCED HYBRID CLOSED LOOP SYSTEM	DIABETES TECHNOLOGY & THERAPEUTICS			English	Meeting Abstract									[Petrovski, G.; Campbell, J.; Pasha, M.] Sidra Med, Diabet & Endocrine, Doha, Qatar; [Van Den Heuvel, T.] Medtron Diabet, Maastricht, Netherlands	Sidra Medical & Research Center									0	0	0	1	1	MARY ANN LIEBERT, INC	NEW ROCHELLE	140 HUGUENOT STREET, 3RD FL, NEW ROCHELLE, NY 10801 USA	1520-9156	1557-8593		DIABETES TECHNOL THE	Diabetes Technol. Ther.	FEB	2023	25
J	Twigg, S; Philis-Tsimikas, A; Bode, B; Franek, E; Rose, L; Buchholtz, K; Demissie, M; Pieber, TR				Twigg, Stephen; Philis-Tsimikas, Athena; Bode, Bruce; Franek, Edward; Rose, Ludger; Buchholtz, Kristine; Demissie, Marek; Pieber, Thomas R.			Improved glycaemic control with carbohydrate counting for adjustment of fast-acting insulin aspart versus insulin aspart in subjects with type 1 diabetes	CLINICAL ENDOCRINOLOGY			English	Meeting Abstract	Joint Annual Scientific Meetings of Endocrine-Society-of-Australia (ESA) and Society-for-Reproductive-Biology (SRB)	AUG 27-30, 2017	Perth, AUSTRALIA						[Twigg, Stephen] Univ Sydney, Sydney, NSW, Australia; [Philis-Tsimikas, Athena] Scripps Whittier Diabet Inst, San Diego, CA USA; [Bode, Bruce] Atlanta Diabet Associates, Atlanta, GA USA; [Franek, Edward] Polish Acad Sci, Mossakowski Clin Res Ctr, Warsaw, Poland; [Rose, Ludger] Inst Diabet Res, Munster, Germany; [Buchholtz, Kristine; Demissie, Marek] Novo Nordisk AS, Soborg, Denmark; [Pieber, Thom…	University of Sydney; Polish Academy of Sciences; Novo Nordisk; Medical University of Graz			Twigg, Stephen Morris/I-7664-2013						0	0	0	0	0	WILEY	HOBOKEN	111 RIVER ST, HOBOKEN 07030-5774, NJ USA	0300-0664	1365-2265		CLIN ENDOCRINOL	Clin. Endocrinol.	JUN	2018	89
J	Haidar, A; Legault, L; Raffray, M; Gouchie-Provencher, N; Jafar, A; Devaux, M; Ghanbari, M; Rabasa-Lhoret, R				Haidar, Ahmad; Legault, Laurent; Raffray, Marie; Gouchie-Provencher, Nikita; Jafar, Adnan; Devaux, Marie; Ghanbari, Milad; Rabasa-Lhoret, Remi			A Randomized Crossover Trial to Compare Automated Insulin Delivery with Carbohydrate Counting or Simplified Qualitative Meal-Size Estimation in Type 1 Diabetes	DIABETES			English	Meeting Abstract															National Institutes of Health [1DP3DK106930-01]	National Institutes of Health(United States Department of Health & Human ServicesNational Institutes of Health (NIH) - USA)	National Institutes of Health (1DP3DK106930-01)		0	0	0	0	0	AMER DIABETES ASSOC	ALEXANDRIA	1701 N BEAUREGARD ST, ALEXANDRIA, VA 22311-1717 USA	0012-1797	1939-327X		DIABETES	Diabetes	JUN	2022	71
J	Philis-Tsimikas, A; Bode, BW; Franek, E; Rose, L; Buchholtz, K; Demissie, M; Pieber, TR				Philis-Tsimikas, A.; Bode, B. W.; Franek, E.; Rose, L.; Buchholtz, K.; Demissie, M.; Pieber, T. R.			Improved glycaemic control with carbohydrate counting for adjustment of fast-acting insulin aspart versus insulin aspart in subjects with type 1 diabetes	DIABETOLOGIA			English	Meeting Abstract	53rd Annual Meeting of the European-Association-for-the-Study-of-Diabetes (EASD)	SEP 11-15, 2017	Lisbon, PORTUGAL						[Philis-Tsimikas, A.] Scripps Whittier Diabet Inst, San Diego, CA USA; [Bode, B. W.] Atlanta Diabet Associates, Atlanta, GA USA; [Franek, E.] Mossakowski Clin Res Ctr, Warsaw, Poland; [Rose, L.] Inst Diabet Res, Munster, Germany; [Buchholtz, K.; Demissie, M.] Novo Nordisk AS, Soborg, Denmark; [Pieber, T. R.] Med Univ Graz, Div Endocrinol & Diabetol, Graz, Austria	Novo Nordisk; Medical University of Graz					Novo Nordisk A/S	Novo Nordisk A/S(Novo Nordisk)	Supported by: Novo Nordisk A/S		0	0	0	0	1	SPRINGER	NEW YORK	233 SPRING ST, NEW YORK, NY 10013 USA	0012-186X	1432-0428		DIABETOLOGIA	Diabetologia	SEP	2017	60
J	Hommel, EE; Smidt, S; Vistisen, D; Gribhild, M; Neergaard, K; Almdal, T; Norgaard, K				Hommel, E. E.; Smidt, S.; Vistisen, D.; Gribhild, M.; Neergaard, K.; Almdal, T.; Norgaard, K.			Effects of advanced carbohydrate counting guided by an automated bolus calculator in type 1 diabetes (ABC): a 12-month, randomised clinical trial	DIABETOLOGIA			English	Meeting Abstract	51st Annual Meeting of the European-Association-for-the-Study-of-Diabetes (EASD)	SEP 14-18, 2015	Stockholm, SWEDEN						[Hommel, E. E.; Vistisen, D.; Gribhild, M.; Neergaard, K.] Steno Diabet Ctr, DK-2820 Gentofte, Denmark; [Smidt, S.; Norgaard, K.] Hvidovre Univ Hosp, Hvidovre, Denmark; [Almdal, T.] Gentofte Univ Hosp, Hellerup, Denmark	Steno Diabetes Center; University of Copenhagen; University of Copenhagen; Herlev & Gentofte Hospital			Nørgaard, Kirsten/AAC-9803-2020	Nørgaard, Kirsten/0000-0003-1620-8271					0	0	0	0	3	SPRINGER	NEW YORK	233 SPRING ST, NEW YORK, NY 10013 USA	0012-186X	1432-0428		DIABETOLOGIA	Diabetologia	SEP	2015	58
J	Devaney, J; Smyth, R; Lutton, S; McLaughlin, R; Millar, J				Devaney, Jonathan; Smyth, Ryan; Lutton, Stuart; McLaughlin, Russell; Millar, Jonathan			The soda dipstick: A convenient and cost-effective means of identifying the sugar content of soft drinks	JOURNAL OF DIABETES			English	Letter						carbohydrate counting; diabetes; diet drinks			[Devaney, Jonathan; Smyth, Ryan; Lutton, Stuart; McLaughlin, Russell] Royal Victoria Hosp, Emergency Dept, 274 Grosvenor Rd, Belfast BT12 6BA, Antrim, North Ireland; [Millar, Jonathan] Univ Queensland, Crit Care Res Grp, Brisbane, Qld, Australia	University of Queensland	McLaughlin, R (corresponding author), Royal Victoria Hosp, Emergency Dept, 274 Grosvenor Rd, Belfast BT12 6BA, Antrim, North Ireland.	russell.mclaughlin@belfasttrust.hscni.net	Millar, Jonathan E/M-9916-2016	Millar, Jonathan E/0000-0002-4853-9377					5	0	0	0	2	WILEY-BLACKWELL	HOBOKEN	111 RIVER ST, HOBOKEN 07030-5774, NJ USA	1753-0393	1753-0407		J DIABETES	J. Diabetes	NOV	2016	8	6
J	Charlton, J; Kilbride, L; Mackay, L; Douglas, S; McKnight, J				Charlton, J.; Kilbride, L.; Mackay, L.; Douglas, S.; McKnight, J.			A Type 1 approach to Type 2 diabetes? A pilot study comparing traditional twice-daily insulin with basal bolus and carbohydrate counting regimens	DIABETIC MEDICINE			English	Meeting Abstract									Western Gen Hosp, Metab Unit, Edinburgh EH4 2XU, Midlothian, Scotland; Napier Univ, Sch Nursing, Edinburgh EH14 1DJ, Midlothian, Scotland	University of Edinburgh; Edinburgh Napier University									0	0	0	0	2	BLACKWELL PUBLISHING	OXFORD	9600 GARSINGTON RD, OXFORD OX4 2DQ, OXON, ENGLAND	0742-3071			DIABETIC MED	Diabetic Med.	MAR	2007	24
J	Ibrahim, SMH; Shahat, EA; Amer, LA; Aljohani, AK				Ibrahim, Sara M. H.; Shahat, Elham A.; Amer, Lamar A.; Aljohani, Abdullah K.			The Impact of Using Carbohydrate Counting on Managing Diabetic Patients: A Review	CUREUS JOURNAL OF MEDICAL SCIENCE			English	Review						glycaemic index; basic carbohydrate counting; advanced carbohydrate counting; insulin calculations; glycated hemoglobin; carbohydrate counting; diabetes mellitus	METABOLIC-CONTROL; GLYCEMIC INDEX; SAUDI-ARABIA; MELLITUS; PREVALENCE; MANAGEMENT; CHILDREN	Carbohydrate counting (CC) is a meal planning practice for diabetic patients, focusing on tracking the amount of carbohydrates in grams consumed at meals to manage blood glucose (BG) levels. The purpose of this narrative review is to evaluate the impact of CC in helping people with diabetes manage their condition. It reveals that CC offers superior glycemic control and flexibility compared to oth…	[Ibrahim, Sara M. H.] Taibah Univ, Pulmonol, Medina, Saudi Arabia; [Shahat, Elham A.; Amer, Lamar A.; Aljohani, Abdullah K.] Taibah Univ, Med & Surg, Medina, Saudi Arabia	Taibah University; Taibah University	Aljohani, AK (corresponding author), Taibah Univ, Med & Surg, Medina, Saudi Arabia.	abdullahas535@gmail.com							35	0	0	2	2	SPRINGERNATURE	LONDON	CAMPUS, 4 CRINAN ST, LONDON, N1 9XW, ENGLAND		2168-8184		CUREUS J MED SCIENCE	Cureus J Med Sci	NOV 18	2023	15	11
J	Ryder, J; Cavan, DA; Ziegler, R; Cranston, I; Barnard, K; Vogel, C; Koehler, W; Petersen, B; Vesper, I; Friedman, K; Schweitzer, MA; Wagner, RS				Ryder, J.; Cavan, D. A.; Ziegler, R.; Cranston, I.; Barnard, K.; Vogel, C.; Koehler, W.; Petersen, B.; Vesper, I.; Friedman, K.; Schweitzer, M. A.; Wagner, R. S.			Use of an automated bolus advisor may improve carbohydrate counting competence in patients treated with multiple daily insulin injection therapy: results from ABACUS	DIABETOLOGIA			English	Meeting Abstract	49th Annual Meeting of the European-Association-for-the-Study-of-Diabetes (EASD)	SEP 23-27, 2013	Barcelona, SPAIN						[Ryder, J.] Royal Bournemouth Hosp, Bournemouth, Dorset, England; [Cavan, D. A.] Bournemouth Diabet & Endocrine Ctr, Bournemouth, Dorset, England; [Ziegler, R.] Diabet Clin Children & Adolescents, Munster, Germany; [Cranston, I.] Queen Alexandra Hosp, Acad Dept Diabet & Endocrinol, Portsmouth, Hants, England; [Barnard, K.] Univ Southampton, Southampton SO9 5NH, Hants, England; [Vogel, C.] Interni…	Portsmouth Hospitals NHS Trust; Queen Alexandra Hospital; University of Southampton; Roche Holding			Ziegler, Ralph/ABF-2346-2021						0	0	0	0	0	SPRINGER	NEW YORK	233 SPRING ST, NEW YORK, NY 10013 USA	0012-186X	1432-0428		DIABETOLOGIA	Diabetologia	SEP	2013	56
J	Basile, ME; Trento, M; Borgo, E; Kucich, C; Passera, P; Trinetta, A; Grassi, G; Cavallo, F; Porta, M				Basile, M. E.; Trento, M.; Borgo, E.; Kucich, C.; Passera, P.; Trinetta, A.; Grassi, G.; Cavallo, F.; Porta, M.			Quality of life, coping ability and metabolic control in patients with type 1 diabetes followed by group care with a carbohydrate counting programme	DIABETOLOGIA			English	Meeting Abstract									[Basile, M. E.; Trento, M.; Borgo, E.; Kucich, C.; Passera, P.; Trinetta, A.; Grassi, G.; Porta, M.] Univ Turin, Lab Clin Pedagogy, I-10124 Turin, Italy; [Cavallo, F.] Univ Turin, Dept Microbiol & Publ Hlth, I-10124 Turin, Italy	University of Turin; University of Turin			Porta, Massimo/G-6146-2011						0	0	0	0	0	SPRINGER	NEW YORK	233 SPRING ST, NEW YORK, NY 10013 USA	0012-186X			DIABETOLOGIA	Diabetologia	SEP	2008	51
J	Christensen, MB; Serifovski, N; Herz, AMH; Schmidt, S; Gaede, P; Hommel, E; Raimond, L; Gotfredsen, A; Norgaard, K				Christensen, M. B.; Serifovski, N.; Herz, A. M. H.; Schmidt, S.; Gaede, P.; Hommel, E.; Raimond, L.; Gotfredsen, A.; Norgaard, K.			Efficacy of advanced carbohydrate counting and automated insulin bolus calculators in type 2 diabetes: the BolusCal2 study, an open-label, randomised controlled trial	DIABETOLOGIA			English	Meeting Abstract	54th Annual Meeting of the European-Association-for-the-Study-of-Diabetes (EASD)	OCT 01-05, 2018	Berlin, GERMANY						[Christensen, M. B.; Serifovski, N.; Herz, A. M. H.; Schmidt, S.; Gotfredsen, A.; Norgaard, K.] Hvidovre Univ Hosp, Dept Endocrinol, Gentofte, Denmark; [Gaede, P.] Slagelse Hosp, Dept Endocrinol, Gentofte, Denmark; [Hommel, E.; Raimond, L.; Norgaard, K.] Steno Diabet Ctr Copenhagen, Gentofte, Denmark	Steno Diabetes Center			Nørgaard, Kirsten/AAC-9803-2020; Schmidt, Signe/AAH-4331-2019	Nørgaard, Kirsten/0000-0003-1620-8271;	Roche a/s; Steno Diabetes Center Copenhagen (SDCC) [SDCC 3.E Technology] Funding Source: researchfish	Roche a/s; Steno Diabetes Center Copenhagen (SDCC)(Steno Diabetes Center)	Supported by: Roche a/s		0	2	2	0	1	SPRINGER	NEW YORK	233 SPRING ST, NEW YORK, NY 10013 USA	0012-186X	1432-0428		DIABETOLOGIA	Diabetologia	OCT	2018	61
J	Hommel, E; Schmidt, S; Vistisen, D; Neergaard, K; Gribhild, M; Almdal, T; Norgaard, K				Hommel, E.; Schmidt, S.; Vistisen, D.; Neergaard, K.; Gribhild, M.; Almdal, T.; Norgaard, K.			Effects of advanced carbohydrate counting guided by an automated bolus calculator in Type 1 diabetes mellitus (StenoABC): a 12-month, randomized clinical trial	DIABETIC MEDICINE			English	Article							MULTIPLE DAILY INJECTIONS; GLYCEMIC CONTROL; NUMERACY	AimsTo test whether concomitant use of an automated bolus calculator for people with Type 1 diabetes carrying out advanced carbohydrate counting would induce further improvements in metabolic control. MethodsWe conducted a 12-month, randomized, parallel-group, open-label, single-centre, investigator-initiated clinical study. We enrolled advanced carbohydrate counting-naive adults with Type 1 diab…	[Hommel, E.; Vistisen, D.; Neergaard, K.; Gribhild, M.; Almdal, T.] Steno Diabet Ctr, Gentofte, Denmark; [Schmidt, S.; Norgaard, K.] Hvidovre Univ Hosp, Dept Endocrinol, Hvidovre, Denmark; [Schmidt, S.] Danish Diabet Acad, Odense, Denmark; [Almdal, T.] Rigshosp, Dept Endocrinol, Copenhagen, Denmark	Steno Diabetes Center; University of Copenhagen; University of Copenhagen; Rigshospitalet	Schmidt, S (corresponding author), Hvidovre Univ Hosp, Dept Endocrinol, Hvidovre, Denmark.;Schmidt, S (corresponding author), Danish Diabet Acad, Odense, Denmark.	signe.schmidt@regionh.dk	Nørgaard, Kirsten/AAC-9803-2020; Schmidt, Signe/AAH-4331-2019	Nørgaard, Kirsten/0000-0003-1620-8271; Schmidt, Signe/0000-0002-6968-6675; Vistisen, Dorte/0000-0001-5045-5351; Hommel, Eva/0000-0001-7570-5919	Roche Diagnostics GmbH; Steno Diabetes Centre A/S; Steno Diabetes Center Copenhagen (SDCC) [SDCC 3.A Complications] Funding Source: researchfish	Roche Diagnostics GmbH; Steno Diabetes Centre A/S; Steno Diabetes Center Copenhagen (SDCC)(Steno Diabetes Center)	Funding was received from Roche Diagnostics GmbH and the Steno Diabetes Centre A/S (internal grant). Roche Diagnostics GmbH contributed funding, automated bolus calculators and blood glucose meters. The funders of the study had no role in study design, data collection, data analysis, data interpretation, or writing of the manuscript.		20	27	27	3	4	WILEY	HOBOKEN	111 RIVER ST, HOBOKEN 07030-5774, NJ USA	0742-3071	1464-5491		DIABETIC MED	Diabetic Med.	MAY	2017	34	5
J	Buethe, M				Buethe, Marie			C-O-U-N-TC-A-R-B-S - A 10-step guide to teaching carbohydrate counting	DIABETES EDUCATOR			English	Article								C-O-U-N-TC-A-R-B-S: A 10-Step Guide to Teaching Carbohydrate Counting describes a performance-based approach staff nurses can use to reinforce carbohydrate-counting learning in patients newly diagnosed with diabetes. A pilot of this strategy, which emphasizes practical, interactive exercises designed to improve transference of learning after discharge, was implemented in the Patient Learning Cent…	Univ Minnesota, Med Ctr, Patient Learning Ctr, Minneapolis, MN 55455 USA	University of Minnesota System; University of Minnesota Twin Cities	Buethe, M (corresponding author), Univ Minnesota, Med Ctr, Patient Learning Ctr, 420 Delaware St MMC 603, Minneapolis, MN 55455 USA.	mbuethe1@fairview.org							11	4	6	0	5	SAGE PUBLICATIONS INC	THOUSAND OAKS	2455 TELLER RD, THOUSAND OAKS, CA 91320 USA	0145-7217	1554-6063		DIABETES EDUCATOR	Diabetes Educ.	JAN-FEB	2008	34	1
J	Christensen, MB; Serifovski, N; Herz, AM; Schmidt, S; Gotfredsen, A; Raimond, L; Hommel, E; Gaede, P; Norgaard, K				Christensen, M. B.; Serifovski, N.; Herz, A. M.; Schmidt, S.; Gotfredsen, A.; Raimond, L.; Hommel, E.; Gaede, P.; Norgaard, K.			EFFICACY OF ADVANCED CARBOHYDRATE COUNTING AND AUTOMATED INSULIN BOLUS CALCULATORS IN TYPE 2 DIABETES: THE BOLUSCAL2 STUDY, AN OPEN-LABEL, RANDOMIZED CONTROLLED TRIAL	DIABETES TECHNOLOGY & THERAPEUTICS			English	Meeting Abstract									[Christensen, M. B.; Serifovski, N.; Herz, A. M.; Schmidt, S.; Gotfredsen, A.; Norgaard, K.] Hvidovre Univ Hosp, Dept Endocrinol, Hvidovre, Denmark; [Schmidt, S.; Raimond, L.; Hommel, E.; Norgaard, K.] Steno Diabet Ctr Copenhagen, Clin Res, Gentofte, Denmark; [Gaede, P.] Slagelse Hosp, Dept Endocrinol, Slagelse, Denmark	University of Copenhagen; Steno Diabetes Center			Schmidt, Signe/AAH-4331-2019; Nørgaard, Kirsten/AAC-9803-2020	Nørgaard, Kirsten/0000-0003-1620-8271	Steno Diabetes Center Copenhagen (SDCC) [SDCC 3.E Technology] Funding Source: researchfish	Steno Diabetes Center Copenhagen (SDCC)(Steno Diabetes Center)			0	0	0	0	0	MARY ANN LIEBERT, INC	NEW ROCHELLE	140 HUGUENOT STREET, 3RD FL, NEW ROCHELLE, NY 10801 USA	1520-9156	1557-8593		DIABETES TECHNOL THE	Diabetes Technol. Ther.	FEB	2019	21
J	Sotiriou, E; Edge, J				Sotiriou, E.; Edge, J.			Teaching carbohydrate counting using insulin to carbohydrate ratios and correction dosing at diagnosis lowers early blood glucose levels in children with Type 1 diabetes	DIABETIC MEDICINE			English	Meeting Abstract									[Sotiriou, E.; Edge, J.] Oxford Univ Hosp NHS Trust, Dept Paediat Diabet, Oxford, England	Oxford University Hospitals NHS Foundation Trust									0	0	0	0	1	WILEY-BLACKWELL	HOBOKEN	111 RIVER ST, HOBOKEN 07030-5774, NJ USA	0742-3071	1464-5491		DIABETIC MED	Diabetic Med.	MAR	2016	33
J	Bao, JS; Gilbertson, HR; Gray, R; Munns, D; Howard, G; Petocz, P; Colagiuri, S; Brand-Miller, JC				Bao, Jiansong; Gilbertson, Heather R.; Gray, Robyn; Munns, Diane; Howard, Gabrielle; Petocz, Peter; Colagiuri, Stephen; Brand-Miller, Jennie C.			Improving the Estimation of Mealtime Insulin Dose in Adults With Type 1 Diabetes	DIABETES CARE			English	Article; Proceedings Paper	47th Annual Meeting of the European-Association-for-the-Study-of-Diabetes (EASD)	SEP 12-16, 2011	Lisbon, PORTUGAL				BLOOD-GLUCOSE LEVELS; GLYCEMIC INDEX; PEDIATRIC-PATIENTS; CHILDREN; THERAPY; FOODS; PREDICTION; RESPONSES; MEALS	OBJECTIVE-Although carbohydrate counting is routine practice in type 1 diabetes, hyperglycemic episodes are common. A food insulin index (FII) has been developed and validated for predicting the normal insulin demand generated by mixed meals in healthy adults. We sought to compare a novel algorithm on the basis of the FII for estimating mealtime insulin dose with carbohydrate counting in adults w…	[Bao, Jiansong; Colagiuri, Stephen; Brand-Miller, Jennie C.] Univ Sydney, Boden Inst Obes Nutr & Exercise, Sydney, NSW 2006, Australia; [Bao, Jiansong; Colagiuri, Stephen; Brand-Miller, Jennie C.] Univ Sydney, Sch Mol Biosci, Sydney, NSW 2006, Australia; [Gilbertson, Heather R.] Royal Childrens Hosp, Dept Nutr & Food Serv, Melbourne, Vic, Australia; [Gray, Robyn; Munns, Diane; Howard, Gabrielle] …	University of Sydney; University of Sydney; Royal Children's Hospital Melbourne; Macquarie University	Brand-Miller, JC (corresponding author), Univ Sydney, Boden Inst Obes Nutr & Exercise, Sydney, NSW 2006, Australia.	jennie.brandmiller@sydney.edu.au	; Brand-Miller, Jennie/A-6835-2013	Colagiuri, Stephen/0000-0002-2398-4781; Brand-Miller, Jennie/0000-0002-6797-8754					25	36	45	1	14	AMER DIABETES ASSOC	ALEXANDRIA	1701 N BEAUREGARD ST, ALEXANDRIA, VA 22311-1717 USA	0149-5992	1935-5548		DIABETES CARE	Diabetes Care	OCT	2011	34	10
J	Haidar, A; Legault, L; Raffray, M; Gouchie-Provencher, N; Jafar, A; Devaux, M; Ghanbari, M; Rabasa-Lhoret, R				Haidar, A.; Legault, L.; Raffray, M.; Gouchie-Provencher, N.; Jafar, A.; Devaux, M.; Ghanbari, M.; Rabasa-Lhoret, R.			A RANDOMIZED CROSSOVER TRIAL TO COMPARE AUTOMATED INSULIN DELIVERY (THE ARTIFICIAL PANCREAS) WITH CARBOHYDRATE COUNTING OR SIMPLIFIED QUALITATIVE MEAL-SIZE ESTIMATION IN TYPE 1 DIABETES	DIABETES TECHNOLOGY & THERAPEUTICS			English	Meeting Abstract									[Haidar, A.; Gouchie-Provencher, N.; Jafar, A.; Ghanbari, M.] McGill Univ, Expt Med, Montreal, PQ, Canada; [Legault, L.] Montreal Childrens Hosp, Endocrinol, Montreal, PQ, Canada; [Raffray, M.; Devaux, M.; Rabasa-Lhoret, R.] Promd, IRCM, Montreal, PQ, Canada	McGill University; McGill University; Institut de Recherche Clinique de Montreal (IRCM); Universite de Montreal									0	0	0	0	0	MARY ANN LIEBERT, INC	NEW ROCHELLE	140 HUGUENOT STREET, 3RD FL, NEW ROCHELLE, NY 10801 USA	1520-9156	1557-8593		DIABETES TECHNOL THE	Diabetes Technol. Ther.	FEB	2023	25
J	Tadros, LBM; Barnes, EWD; Ledger-Scott, M; Murphy, J; Jeavons, D; Byrne, H; Gray, A; Nayman, D; Pearson, S				Tadros, L. B. M.; Barnes, E. W. D.; Ledger-Scott, M.; Murphy, J.; Jeavons, D.; Byrne, H.; Gray, A.; Nayman, D.; Pearson, S.			Prospective observational study of insulin glargine initiation in conjunction with carbohydrate counting in 103 insulin-naive patients with Type 2 diabetes in an intermediate care setting	DIABETIC MEDICINE			English	Meeting Abstract									Darlington Mem Hosp, Cty Durham Hlth Care Trust, Darlington, Durham, England										0	0	0	0	2	BLACKWELL PUBLISHING	OXFORD	9600 GARSINGTON RD, OXFORD OX4 2DQ, OXON, ENGLAND	0742-3071			DIABETIC MED	Diabetic Med.	MAR	2007	24
J	Abdollahzadeh, SM; Ghanaatpishe, M; Shams, M; Mazloomi, SM				Abdollahzadeh, S. M.; Ghanaatpishe, M.; Shams, M.; Mazloomi, S. M.			ON THE ROLE OF ''DIABETES TECHNOLOGY'' FOR SELF-MANAGEMENT EDUCATION IN TYPE 1 DIABETES: EXPANDING AN IRANIAN SOFTWARE USING THE NATIONAL DIETARY PATTERN FOR CARBOHYDRATE COUNTING	DIABETES TECHNOLOGY & THERAPEUTICS			English	Meeting Abstract									[Abdollahzadeh, S. M.] Shiraz Univ Med Sci, Dept Clin Nutr, Nutr Res Ctr, Shiraz, Iran; [Abdollahzadeh, S. M.] Shiraz Univ Med Sci, Sch Nutr & Food Sci, Dept Clin Nutr, Shiraz, Iran; [Ghanaatpishe, M.] Islamic Azad Univ Kazeroun, Dept Med Engn, Kazeroun, Iran; [Shams, M.] Shiraz Univ Med Sci, Dept Internal Med, Endocrinol & Metab Res Ctr, Shiraz, Iran; [Mazloomi, S. M.] Shiraz Univ Med Sci, Sch N…	Shiraz University of Medical Science; Shiraz University of Medical Science; Islamic Azad University; Shiraz University of Medical Science; Tehran University of Medical Sciences; Shiraz University of Medical Science			Shams, Mesbah/R-6643-2017						0	0	0	0	0	MARY ANN LIEBERT, INC	NEW ROCHELLE	140 HUGUENOT STREET, 3RD FL, NEW ROCHELLE, NY 10801 USA	1520-9156	1557-8593		DIABETES TECHNOL THE	Diabetes Technol. Ther.	FEB	2023	25
J	Sutharsan, S; Ahern, T; Keogh, AM; Lambert, I; Hoashi, S				Sutharsan, S.; Ahern, T.; Keogh, A. M.; Lambert, I; Hoashi, S.			Teen Education on Carbohydrate Counting Effects a Decrease in Glycated Haemoglobin that is Significant and Comparable to Attending a DAFNE Programme: A Retrospective Case Control Study	IRISH JOURNAL OF MEDICAL SCIENCE			English	Meeting Abstract									[Sutharsan, S.; Keogh, A. M.; Lambert, I; Hoashi, S.] Midlands Reg Hosp, Dept Endocrinol, Mullingar, Co Westmeath, Ireland; [Sutharsan, S.; Ahern, T.] St Columcilles Hosp, Dept Endocrinol, Loughlinstown, Co Dublin, Ireland										0	0	0	0	0	SPRINGER LONDON LTD	LONDON	236 GRAYS INN RD, 6TH FLOOR, LONDON WC1X 8HL, ENGLAND	0021-1265			IRISH J MED SCI	Irish J. Med. Sci.	SEP	2012	181
J	Petrovski, G; Campbell, J; Hussain, K; Pasha, MF				Petrovski, Goran; Campbell, Judith; Hussain, Khalid; Pasha, Maheen F.		Sidra Diabet Grp	Six Months Experience on Meal Announcement with Three Personalized Presets of Carbohydrates vs. Precise Carbohydrate Counting in Adolescents with Type 1 Diabetes Using the MiniMed 780G System	DIABETES			English	Meeting Abstract	83rd Annual Scientific Sessions of the American-Diabetes-Association (ADA)	JUN 23-26, 2023	San Diego, CA																0	0	0	1	1	AMER DIABETES ASSOC	ALEXANDRIA	1701 N BEAUREGARD ST, ALEXANDRIA, VA 22311-1717 USA	0012-1797	1939-327X		DIABETES	Diabetes	JUN	2023	72
J	Wylie-Rosett, J; Aebersold, K; Conlon, B; Ostrovsky, NW				Wylie-Rosett, Judith; Aebersold, Karin; Conlon, Beth; Ostrovsky, Natania W.			Medical Nutrition Therapy for Youth with Type 1 Diabetes Mellitus: More then Carbohydrate Counting	JOURNAL OF THE ACADEMY OF NUTRITION AND DIETETICS			English	Editorial Material							DIETARY-INTAKE; CARDIOVASCULAR HEALTH; INTENSIVE THERAPY; WEIGHT-GAIN; CONSUMPTION; ADOLESCENTS; CHILDREN; INDEX; RISK		[Wylie-Rosett, Judith; Aebersold, Karin; Conlon, Beth; Ostrovsky, Natania W.] Albert Einstein Coll Med, Bronx, NY 10461 USA	Yeshiva University; Albert Einstein College of Medicine	Wylie-Rosett, J (corresponding author), Albert Einstein Coll Med, 1300 Morris Pk Ave, Bronx, NY 10461 USA.	judith.wylie-rosett@einstein.yu.edu		Conlon, Beth A./0000-0001-8309-2278	NCRR NIH HHS [UL1 RR025750] Funding Source: Medline; NIDDK NIH HHS [P60 DK020541, 5R18DK075981, 1R18DK075981] Funding Source: Medline	NCRR NIH HHS(United States Department of Health & Human ServicesNational Institutes of Health (NIH) - USANIH National Center for Research Resources (NCRR)); NIDDK NIH HHS(United States Department of Health & Human ServicesNational Institutes of Health (NIH) - USANIH National Institute of Diabetes & Digestive & Kidney Diseases (NIDDK))			21	8	11	0	2	ELSEVIER SCIENCE INC	NEW YORK	STE 800, 230 PARK AVE, NEW YORK, NY 10169 USA	2212-2672	2212-2680		J ACAD NUTR DIET	J. Acad. Nutr. Diet.	NOV	2012	112	11
J	Head, JE; Beaden, S; Morcombe, A; Daltry, S				Head, J. E.; Beaden, S.; Morcombe, A.; Daltry, S.			Does attending a 3h dietetic led 'Carbohydrate Counting Group' meet the education needs and improve outcome measures of patients with diabetes on a basal bolus insulin regimen?	DIABETIC MEDICINE			English	Meeting Abstract									[Head, J. E.; Beaden, S.; Morcombe, A.; Daltry, S.] Queen Alexandra Hosp, Diabet, Portsmouth, Hants, England	Portsmouth Hospitals NHS Trust; Queen Alexandra Hospital									0	0	0	0	1	WILEY	HOBOKEN	111 RIVER ST, HOBOKEN 07030-5774, NJ USA	0742-3071	1464-5491		DIABETIC MED	Diabetic Med.	MAR	2018	35
J	Napierala, MU; Heron, K; Craggs, K				Napierala, M. U.; Heron, K.; Craggs, K.			Improvements in glycaemic control as a result of using the Roche Expert bolus advisor in conjunction with revision of carbohydrate counting skills and knowledge accuracy: who benefits?	DIABETIC MEDICINE			English	Meeting Abstract									[Napierala, M. U.; Heron, K.; Craggs, K.] Newcastle Upon Tyne Hosp, Newcastle Diabet Ctr, Newcastle Upon Tyne, Tyne & Wear, England	Newcastle University - UK									0	0	0	0	0	WILEY	HOBOKEN	111 RIVER ST, HOBOKEN 07030-5774, NJ USA	0742-3071	1464-5491		DIABETIC MED	Diabetic Med.	MAR	2017	34
J	Cook, FE; Ndebu, J; Brake, J; Cheung, H; Lamen, L; Taylor, T; McGurran, M				Cook, F. E.; Ndebu, J.; Brake, J.; Cheung, H.; Lamen, L.; Taylor, T.; McGurran, M.			Can a virtual carbohydrate counting course improve glycaemia in people with type 1 diabetes? An observational study of data from the freestyle libre flash glucose monitoring system	DIABETIC MEDICINE			English	Meeting Abstract									[Cook, F. E.; Ndebu, J.; Brake, J.; Cheung, H.; Lamen, L.; Taylor, T.; McGurran, M.] Liverpool Univ Hosp NHS FT, Royal Liverpool Univ Hosp, Diabet Ctr, Liverpool, Merseyside, England	Royal Liverpool & Broadgreen University Hospitals NHS Trust; Royal Liverpool University Hospital; University of Liverpool									0	0	0	0	0	WILEY	HOBOKEN	111 RIVER ST, HOBOKEN 07030-5774, NJ USA	0742-3071	1464-5491		DIABETIC MED	Diabetic Med.	MAR	2022	39
J	Ranasinghe, P; Senadeera, VR; Senarathna, R; Sapurnika, U; Ramanayake, V; Jayawardena, R				Ranasinghe, P.; Senadeera, V. R.; Senarathna, R.; Sapurnika, U.; Ramanayake, V.; Jayawardena, R.		Int Journal Pediat	RETRACTION: The Association between the Parents' Knowledge of Carbohydrate Counting and the Glycaemic Control of the Children with Type 1 Diabetes (Retraction of Vol 2018, art no 1036214, 2018)	INTERNATIONAL JOURNAL OF PEDIATRICS			English	Retraction																			1	0	0	1	3	HINDAWI LTD	LONDON	ADAM HOUSE, 3RD FLR, 1 FITZROY SQ, LONDON, W1T 5HF, ENGLAND	1687-9740	1687-9759		INT J PEDIAT	Int. J. Pediatr.		2019	2019
J	Petrovski, G; Campbell, J; Pasha, M; Hussain, K; Khalifa, A; Umer, F; Almajaly, D; Hamdar, M; van den Heuvel, T; Edd, SN				Petrovski, Goran; Campbell, Judith; Pasha, Maheen; Hussain, Khalid; Khalifa, Amel; Umer, Fareeda; Almajaly, Douha; Hamdar, Manar; van den Heuvel, Tim; Edd, Shannon N.			Twelve-Month Follow-up from a Randomized Controlled Trial of Simplified Meal Announcement Versus Precise Carbohydrate Counting in Adolescents with Type 1 Diabetes Using the MiniMed™ 780G Advanced Hybrid Closed-Loop System	DIABETES TECHNOLOGY & THERAPEUTICS			English	Article						Diabetes mellitus; Type 1; Insulin infusion systems; Dietary carbohydrates; Blood glucose; Hypoglycemic agents	ARTIFICIAL PANCREAS; BLOOD-GLUCOSE	Background and Aims: Carbohydrate counting is a well-established tool for self-management of type 1 diabetes (T1D) and can improve glycemic control and potentially reduce long-term complication risk. However, it can also be burdensome, error-prone, and complicated for the patient. A randomized controlled trial was conducted to investigate glycemic control with carbohydrate counting (flex) versus …	[Petrovski, Goran; Campbell, Judith; Pasha, Maheen; Hussain, Khalid; Khalifa, Amel; Umer, Fareeda; Almajaly, Douha; Hamdar, Manar] Div Endocrinol & Diabet, Sidra Med, Doha, Qatar; [van den Heuvel, Tim; Edd, Shannon N.] Medtron Int Trading Sarl, Tolochenaz, Switzerland; [Petrovski, Goran] Sidra Med, Div Endocrinol & Diabet, Doha 1000, Qatar	Sidra Medical & Research Center; Medtronic	Petrovski, G (corresponding author), Sidra Med, Div Endocrinol & Diabet, Doha 1000, Qatar.	gpetrovski@sidra.org	Petrovski, Goran/R-9343-2018	Petrovski, Goran/0000-0002-8622-2186	Sidra Medicine; Medtronic International Trading Sarl	Sidra Medicine; Medtronic International Trading Sarl	This study was funded by Sidra Medicine. Preparation of the article and the article publishing fees were funded by Medtronic International Trading Sarl.		23	0	0	0	0	MARY ANN LIEBERT, INC	NEW ROCHELLE	140 HUGUENOT STREET, 3RD FL, NEW ROCHELLE, NY 10801 USA	1520-9156	1557-8593		DIABETES TECHNOL THE	Diabetes Technol. Ther.	MAR 1	2024	26
J	Dias, VM; Pandini, JA; Nunes, RR; Sperandei, SLM; Portella, ES; Cobas, RA; Gomes, MD				Dias, Viviane M.; Pandini, Juliana A.; Nunes, Raquel R.; Sperandei, Sandro L. M.; Portella, Emilson S.; Cobas, Roberta A.; Gomes, Marilia de B.			Effect of the carbohydrate counting method on glycemic control in patients with type 1 diabetes	DIABETOLOGY & METABOLIC SYNDROME			English	Article							PREVALENCE; MORTALITY; INSULIN	Background: The importance of achieving and maintaining an appropriate metabolic control in patients with type 1 diabetes mellitus (DM1) has been established in many studies aiming to prevent the development of chronic complications. The carbohydrate counting method can be recommended as an additional tool in the nutritional treatment of diabetes, allowing patients with DM1 to have more flexible …	[Dias, Viviane M.; Pandini, Juliana A.; Nunes, Raquel R.; Sperandei, Sandro L. M.; Portella, Emilson S.; Cobas, Roberta A.; Gomes, Marilia de B.] Pedro Ernesto Univ Hosp HUPE, BR-20551030 Rio De Janeiro, Brazil		Dias, VM (corresponding author), Pedro Ernesto Univ Hosp HUPE, Av 28 Setembro,77 Vila Isabel, BR-20551030 Rio De Janeiro, Brazil.	vivimonteirodias@gmail.com	Sperandei, Sandro/GQY-8785-2022; Sperandei, Sandro/M-7962-2014; Gomes, Marina/KFA-6456-2024	Sperandei, Sandro/0000-0001-5367-3397; Cobas, Roberta/0000-0002-5062-0182; GOMES, MARILIA/0000-0003-4458-4741					27	17	20	0	8	BMC	LONDON	CAMPUS, 4 CRINAN ST, LONDON N1 9XW, ENGLAND		1758-5996		DIABETOL METAB SYNDR	Diabetol. Metab. Syndr.	AUG 17	2010	2
J	Hegar, K; Heiber, S; Brändle, M; Christ, E; Keller, U				Hegar, Karin; Heiber, Stefanie; Braendle, Michael; Christ, Emanuel; Keller, Ulrich			Carbohydrate counting of food An essential element in the treatment of diabetes type 1 is improved by a new tool: the Nutri-Learn buffet	SWISS MEDICAL WEEKLY			English	Article						insulin therapy; carbohydrates; dietary treatment; education; assessment; glycaemic control; diabetes type 1	ENABLE DIETARY FREEDOM; GLYCEMIC CONTROL; COMPLICATIONS TRIAL; MANAGEMENT; THERAPY; HYPOGLYCEMIA; PREVENTION; STRATEGIES; PEOPLE	QUESTIONS UNDER STUDY: Carbohydrate counting is a principal strategy in nutritional management of type 1 diabetes. The Nutri-Learn buffet (NLB) is a new computer-based tool for patient instruction in carbohydrate counting. It is based on food dummies made of plastic equipped with a microchip containing relevant food content data. The tool enables the dietician to assess the patient's food countin…	[Hegar, Karin; Heiber, Stefanie; Keller, Ulrich] Univ Basel Hosp, Div Endocrinol Diabet & Metab, CH-4055 Basel, Switzerland; [Braendle, Michael] Kantonsspital St Gallen, St Gallen, Switzerland; [Christ, Emanuel] Univ Bern, Inselspital, CH-3010 Bern, Switzerland	University of Basel; University of Bern	Keller, U (corresponding author), Univ Basel Hosp, Div Endocrinol & Diabetol, Missionsstr 24, CH-4055 Basel, Switzerland.	ulrich.keller@unibas.ch	Keller, Ulrich auf dem/X-2710-2019; Christ, Emanuel/F-1196-2015	Keller, Ulrich auf dem/0000-0002-3431-7415; Christ, Emanuel/0000-0002-5604-4606	Diabetes Association of the Region of Basel	Diabetes Association of the Region of Basel	The study was generously supported by a research grant from the Diabetes Association of the Region of Basel. The authors have no conflict of interest to declare.		20	3	4	0	6	E M H SWISS MEDICAL PUBLISHERS LTD	MUTTENZ	FARNSBURGERSTR 8, CH-4132 MUTTENZ, SWITZERLAND	1424-7860			SWISS MED WKLY	Swiss Med. Wkly.	JUL 7	2011	141
J	Laurenzi, A; Bolla, AM; Panigoni, G; Doria, V; Uccellatore, A; Peretti, E; Saibene, A; Galimberti, G; Bosi, E; Scavini, M				Laurenzi, Andrea; Bolla, Andrea M.; Panigoni, Gabriella; Doria, Valentina; Uccellatore, Annachiara; Peretti, Elena; Saibene, Alessandro; Galimberti, Gabriella; Bosi, Emanuele; Scavini, Marina			Effects of Carbohydrate Counting on Glucose Control and Quality of Life over 24 Weeks in Adult Patients with Type 1 Diabetes on Continuous Subcutaneous Insulin Infusion: A Randomized, Prospective, Controlled Trial (GIOCAR)	DIABETES			English	Meeting Abstract	70th Annual Meeting of the American-Diabetes-Association	JUN 25-29, 2010	Orlando, FL										Scavini, Marina/AAN-1892-2020; Bolla, Andrea Mario/AAB-8898-2019	Bolla, Andrea Mario/0000-0001-9366-4081					0	0	0	0	0	AMER DIABETES ASSOC	ALEXANDRIA	1701 N BEAUREGARD ST, ALEXANDRIA, VA 22311-1717 USA	0012-1797			DIABETES	Diabetes	JUN	2010	59
J	Özdemir, SB; Kendirci, HNP				Ozdemir, Sule Bolukbas; Kendirci, Havva Nur Peltek			Evaluation of the Effect of Carbohydrate Count on Nutritional Habits and Metabolic Control in Adolescents with Type 1 Diabetes	HORMONE RESEARCH IN PAEDIATRICS			English	Meeting Abstract									[Ozdemir, Sule Bolukbas] Hitit Univ, Erol Olcok Training & Res Hosp, Nutr & Diet Polyclin, Corum, Turkey; [Kendirci, Havva Nur Peltek] Hitit Univ, Dept Pediat Endocrinol, Fac Med, Corum, Turkey	Hitit University; Hitit University			Kendirci, Havva Nur Peltek/R-6465-2016	Kendirci, Havva Nur Peltek/0000-0001-7398-765X					0	0	0	0	0	KARGER	BASEL	ALLSCHWILERSTRASSE 10, CH-4009 BASEL, SWITZERLAND	1663-2818	1663-2826		HORM RES PAEDIAT	Horm. Res. Paediatr.	SEP	2021	94	SUPPL 1
J	Zipp, C; Roehr, JT; Weiss, LB; Filipetto, F				Zipp, Christopher; Roehr, Jessica Terrone; Weiss, Lucia Beck; Filipetto, Frank			Impact of intensive nutritional education with carbohydrate counting on diabetes control in type 2 diabetic patients	PATIENT PREFERENCE AND ADHERENCE			English	Article						type 2 diabetes; nutritional education; carbohydrate counting; diabetes control	MANAGEMENT	This pilot study assessed the impact of an intensive carbohydrate counting educational intervention on diabetes control in type 2 diabetic patients. An experimental, prospective study design was used to assess the effect of nutritional education on diabetes control. The impact and efficacy of the education were measured over a 1-year period through changes in diabetes clinical markers, including …	[Zipp, Christopher; Roehr, Jessica Terrone; Weiss, Lucia Beck; Filipetto, Frank] Univ Med & Dent New Jersey, Sch Osteopath Med, Dept Family Med, Stratford, NJ 08084 USA	Rutgers University System; Rutgers University New Brunswick; Rutgers University Biomedical & Health Sciences; Rowan University; Rowan University School of Osteopathic Medicine	Zipp, C (corresponding author), Univ Med & Dent New Jersey, Sch Osteopath Med, Dept Family Med, 42 E Laurel Rd, Stratford, NJ 08084 USA.	zippch@umdnj.edu							8	5	9	0	1	DOVE MEDICAL PRESS LTD	ALBANY	PO BOX 300-008, ALBANY, AUCKLAND 0752, NEW ZEALAND	1177-889X			PATIENT PREFER ADHER	Patient Prefer. Adherence		2011	5
J	Cavan, DA; Cranston, I; Ziegler, R; Barnard, K; Ryder, J; Vogel, C; Parkin, CG; Koehler, W; Petersen, B; Schweitzer, MA; Wagner, RS				Cavan, David A.; Cranston, Iain; Ziegler, Ralph; Barnard, Katharine; Ryder, Jacqueline; Vogel, Claudia; Parkin, Christopher G.; Koehler, Walter; Petersen, Bettina; Schweitzer, Matthias A.; Wagner, Robin S.			Use of an Automated Bolus Advisor Is Associated With Improved Competence in Carbohydrate Counting in Patients Treated With Multiple Daily Insulin Injections (MDI): Results from the Automated Bolus Advisor Control and Usability Study (ABACUS)	DIABETES			English	Meeting Abstract													Ziegler, Ralph/ABF-2346-2021						0	0	0	0	0	AMER DIABETES ASSOC	ALEXANDRIA	1701 N BEAUREGARD ST, ALEXANDRIA, VA 22311-1717 USA	0012-1797	1939-327X		DIABETES	Diabetes	JUL	2013	62
J	Beal, J; Farrent, S; Farndale, L; Bell, L				Beal, Jacqueline; Farrent, Shelley; Farndale, Lavinia; Bell, Lucinda			Reliability and Validity of a Carbohydrate-Counting Knowledge Questionnaire for Young Australians With Type 1 Diabetes	JOURNAL OF NUTRITION EDUCATION AND BEHAVIOR			English	Article						adolescent; child; diabetes; surveys and questionnaires; validation study	INTERVENTION; CHILDREN; ADOLESCENTS; VALIDATION; EDUCATION	Objective: To test the reliability and validity of a carbohydrate-counting knowledge questionnaire in young Australians with type 1 diabetes mellitus (T1DM). Methods: Children or young adults (<20 years) with T1DM, or their parents, completed the 72-item Australian PedCarbQuiz (AusPCQ), adapted from the American PedCarbQuiz, and an expert assessment of carbohydrate-counting knowledge. Responses w…	[Beal, Jacqueline; Bell, Lucinda] Flinders Univ S Australia, Coll Nursing & Hlth Sci, Caring Futures Inst, GPO Box 2100, Adelaide, SA 5001, Australia; [Farrent, Shelley; Farndale, Lavinia] Flinders Med Ctr, Dept Dietet & Nutr, Adelaide, SA, Australia	Flinders University South Australia; Flinders Medical Centre	Bell, L (corresponding author), Flinders Univ S Australia, Coll Nursing & Hlth Sci, Caring Futures Inst, GPO Box 2100, Adelaide, SA 5001, Australia.	lucy.bell@flinders.edu.au							20	0	0	0	0	ELSEVIER SCIENCE INC	NEW YORK	STE 800, 230 PARK AVE, NEW YORK, NY 10169 USA	1499-4046	1878-2620		J NUTR EDUC BEHAV	J. Nutr. Educ. Behav.	JUL	2021	53	7
J	Campbell, MD; Walker, M; King, D; Gonzalez, JT; Allerton, D; Stevenson, EJ; Shaw, JA; West, DJ				Campbell, Matthew D.; Walker, Mark; King, David; Gonzalez, Javier T.; Allerton, Dean; Stevenson, Emma J.; Shaw, James A.; West, Daniel J.			Carbohydrate Counting at Meal Time Followed by a Small Secondary Postprandial Bolus Injection at 3 Hours Prevents Late Hyperglycemia, Without Hypoglycemia, After a High-Carbohydrate, High-Fat Meal in Type 1 Diabetes	DIABETES CARE			English	Letter							DIETARY-FAT; MANAGEMENT		[Campbell, Matthew D.] Leeds Beckett Univ, Carnegie Sch Sport, Leeds, W Yorkshire, England; [Campbell, Matthew D.] Leeds Beckett Univ, Carnegie Res Inst, Leeds, W Yorkshire, England; [Walker, Mark; Stevenson, Emma J.; Shaw, James A.; West, Daniel J.] Newcastle Univ, Inst Cellular Med, Newcastle Upon Tyne, Tyne & Wear, England; [King, David; Allerton, Dean] Northumbria Univ, Fac Hlth & Life Sci, N…	Leeds Beckett University; Leeds Beckett University; Newcastle University - UK; Northumbria University; University of Bath	West, DJ (corresponding author), Newcastle Univ, Inst Cellular Med, Newcastle Upon Tyne, Tyne & Wear, England.	daniel.west@newcastle.ac.uk	Allerton, Dean M/G-8961-2017; Gonzalez, Javier T/J-8000-2013; Campbell, Matthew/AAZ-2997-2021; Gonzalez, Javier/K-6910-2014; West, Daniel/O-4127-2014	Allerton, Dean M/0000-0003-0507-4343; Campbell, Matthew/0000-0001-5883-5041; Gonzalez, Javier/0000-0002-9939-0074; West, Daniel/0000-0003-2246-4925; King, David/0000-0003-1414-1851	Medical Research Council [MR/L022699/1] Funding Source: Medline; Medical Research Council [MR/L022699/1] Funding Source: researchfish; MRC [MR/L022699/1] Funding Source: UKRI	Medical Research Council(UK Research & Innovation (UKRI)Medical Research Council UK (MRC)); Medical Research Council(UK Research & Innovation (UKRI)Medical Research Council UK (MRC)); MRC(UK Research & Innovation (UKRI)Medical Research Council UK (MRC))			5	23	24	0	3	AMER DIABETES ASSOC	ALEXANDRIA	1701 N BEAUREGARD ST, ALEXANDRIA, VA 22311-1717 USA	0149-5992	1935-5548		DIABETES CARE	Diabetes Care	SEP	2016	39	9
J	Roem, K; Compton, R; Fourlanos, S; McAuley, SA				Roem, Kerryn; Compton, Robyn; Fourlanos, Spiros; McAuley, Sybil A.			Carbohydrate-counting education for older adults with type 1 diabetes starting first-generation closed-loop therapy: Observations from the ORACL trial	NUTRITION & DIETETICS			English	Letter						carbohydrate; insulin pumps; insulin infusion systems; nutrition therapy; patient education; technology; type 1 diabetes	GLYCEMIC CONTROL; CHILDREN		[Roem, Kerryn; McAuley, Sybil A.] St Vincents Hosp Melbourne, Dept Endocrinol & Diabet, Melbourne, Vic, Australia; [Compton, Robyn; Fourlanos, Spiros] Royal Melbourne Hosp, Dept Endocrinol & Diabet, Melbourne, Vic, Australia; [Fourlanos, Spiros; McAuley, Sybil A.] Univ Melbourne, Dept Med, Melbourne, Vic, Australia	St Vincent's Health; St Vincent's Hospital Melbourne; Melbourne Genomics Health Alliance; Melbourne Health; Royal Melbourne Hospital; University of Melbourne; Melbourne Bioinformatics	McAuley, SA (corresponding author), St Vincents Hosp Melbourne, Dept Endocrinol & Diabet, Melbourne, Vic, Australia.;McAuley, SA (corresponding author), Univ Melbourne, Dept Med, Melbourne, Vic, Australia.	sybil@unimelb.edu.au		McAuley, Sybil Anne/0000-0001-7035-489X	JDRF [3-SRA2018-667-M-R]; Diabetes Australia Research Program; St Vincent's Hospital (Melbourne) Research Endowment Fund	JDRF(Juvenile Diabetes Research Foundation); Diabetes Australia Research Program; St Vincent's Hospital (Melbourne) Research Endowment Fund	The ORACL Trial was funded by JDRF (3-SRA2018-667-M-R), the Diabetes Australia Research Program, and St Vincent's Hospital (Melbourne) Research Endowment Fund. Medtronic supplied discounted insulin pumps and glucose monitoring devices for the study. The funders of this study had no role in trial design, data collection, data analysis, data interpretation, or writing of the report.		12	2	2	0	2	WILEY	HOBOKEN	111 RIVER ST, HOBOKEN 07030-5774, NJ USA	1446-6368	1747-0080		NUTR DIET	Nutr. Diet.	NOV	2022	79	5
J	Fortins, RF; Lacerda, EMD; Silverio, RNC; do Carmo, CN; Ferreira, AA; Felizardo, C; do Nascimento, BF; Luescher, JL; Padilha, PD				Fortins, Roberta Ferreira; de Aquino Lacerda, Elisa Maria; Chanca Silverio, Raquel Nascimento; do Carmo, Cleber Nascimento; Ferreira, Aline Alves; Felizardo, Carolina; do Nascimento, Barbara Folino; Luescher, Jorge Luiz; Padilha, Patricia de Carvalho			Predictor factors of glycemic control in children and adolescents with type 1 diabetes mellitus treated at a referral service in Rio de Janeiro, Brazil	DIABETES RESEARCH AND CLINICAL PRACTICE			English	Article						Type 1 diabetes mellitus; Pediatrics; Glycemic control; Glycated hemoglobin; Carbohydrate counting; Food consumption	ULTRA-PROCESSED FOODS; PHYSICAL-ACTIVITY; YOUNG-ADULTS; CONSUMPTION; COMPLICATIONS; ASSOCIATIONS; PROFILES; PRODUCTS; QUALITY; RISK	Aim: To evaluate the predictive factors of glycemic control in children and adolescents with type 1 diabetes mellitus (T1DM). Methods: Cross-sectional study at a referral service in Rio de Janeiro, Brazil. Sociodemographic, anthropometric, clinical, and dietary factors were evaluated. Food consumption was evaluated by 24 h dietary recall and the NOVA system was adopted for classifying the foods a…	[Fortins, Roberta Ferreira; de Aquino Lacerda, Elisa Maria; Chanca Silverio, Raquel Nascimento; Ferreira, Aline Alves; Felizardo, Carolina; do Nascimento, Barbara Folino; Padilha, Patricia de Carvalho] Univ Fed Rio De Janeiro, Ctr Ciencias Saude, Inst Nutr Josue de Castro, Av Carlos Chagas Filho,373 Bloco J, Rio De Janeiro, RJ, Brazil; [do Carmo, Cleber Nascimento] Fundacao Oswaldo Cruz, Escola N…	Universidade Federal do Rio de Janeiro; Fundacao Oswaldo Cruz; Universidade Federal do Rio de Janeiro	Padilha, PD (corresponding author), Univ Fed Rio De Janeiro, Ctr Ciencias Saude, Inst Nutr Josue de Castro, Av Carlos Chagas Filho,373 Bloco J, Rio De Janeiro, RJ, Brazil.	elisalacerda@ufrj.br; cleber.carmo@ensp.fiocruz.br; alineaf@nu-tricao.ufrj.br; patricia@nutricao.ufrj.br		Ferreira, Aline Alves/0000-0001-5081-3462	Fundacao de Amparo a Pesquisa do Estado do Rio de Janeiro; Jovem Cientista do Nosso Estado (JCNE) [E26/203.285/2016]	Fundacao de Amparo a Pesquisa do Estado do Rio de Janeiro(Fundacao Carlos Chagas Filho de Amparo a Pesquisa do Estado do Rio De Janeiro (FAPERJ)); Jovem Cientista do Nosso Estado (JCNE)	This research has not received any specific concensus from development agencies in the public, commercial, or non-profit sectors. Fundacao de Amparo a Pesquisa do Estado do Rio de Janeiro. Jovem Cientista do Nosso Estado (JCNE) E26/203.285/2016.		57	14	14	0	2	ELSEVIER IRELAND LTD	CLARE	ELSEVIER HOUSE, BROOKVALE PLAZA, EAST PARK SHANNON, CO, CLARE, 00000, IRELAND	0168-8227	1872-8227		DIABETES RES CLIN PR	Diabetes Res. Clin. Pract.	AUG	2019	154
C	Akkoç, E; Cicekli, NK		GarciaBarriocanal, E; Cebeci, Z; Okur, MC; Ozturk, A		Akkoc, Emin; Cicekli, Nihan Kesim			Semanticook: A Web Application for Nutrition Consultancy for Diabetics	METADATA AND SEMANTIC RESEARCH	Communications in Computer and Information Science		English	Proceedings Paper	5th International Conference on Metadata and Semantic Research	OCT 12-14, 2011	Yasar Univ, Izmir, TURKEY		Yasar Univ			This paper presents a web application whose purpose is to provide consulting for diabetic nutrution. The system has two main modules which are the carbohydrate counting module and the recipe module. The purpose is to make diabetic diets more flexible with the help of carbohydrate counting and also help patients cook meals with the materials they have at hand, which can be described as a reverse r…	[Akkoc, Emin; Cicekli, Nihan Kesim] Middle E Tech Univ, Dept Comp Engn, Ankara, Turkey	Middle East Technical University	Akkoç, E (corresponding author), Middle E Tech Univ, Dept Comp Engn, Ankara, Turkey.	emin.akkoc@gmail.com; nihan@ceng.metu.edu.tr							10	1	1	0	1	SPRINGER-VERLAG BERLIN	BERLIN	HEIDELBERGER PLATZ 3, D-14197 BERLIN, GERMANY	1865-0929		978-3-642-24730-9	COMM COM INF SC			2011	240
J	Singla, R; Bindra, J; Singla, A; Gupta, G; Gupta, Y; Aggarwal, S				Singla, Rajiv; Bindra, Jatin; Singla, Ankush; Gupta, Geetu; Gupta, Yashdeep; Aggarwal, Shivam			Automation of insulin bolus dose calculation in type 1 diabetes: a feasibility study	INTERNATIONAL JOURNAL OF DIABETES IN DEVELOPING COUNTRIES			English	Article						Type 1 diabetes; Expert system; Bolus insulin dose prediction; Carbohydrate counting		Background Diabetes care in type 1 diabetes has remained a challenge over time. Ability to count carbohydrates in every meal and varying insulin dose according to individual insulin/carbohydrate ratio allows people with type 1 DM to have wider food choices with better glycemic control. Difficulties in carbohydrate counting may largely be solved by use of technology. Methods This work was done at …	[Singla, Rajiv] Kalpavriksh Healthcare, Dept Endocrinol, Kalpavriksh Clin, 96,Sect 13, Delhi 110078, India; [Bindra, Jatin; Singla, Ankush; Aggarwal, Shivam] Kalpavriksh Healthcare, Dept Hlth Informat, Delhi, India; [Gupta, Geetu] Kalpavriksh Healthcare, Dept Nutr, Delhi, India; [Gupta, Yashdeep] All India Inst Med Sci, Dept Endocrinol, Delhi, India	All India Institute of Medical Sciences (AIIMS) New Delhi	Singla, R (corresponding author), Kalpavriksh Healthcare, Dept Endocrinol, Kalpavriksh Clin, 96,Sect 13, Delhi 110078, India.	docrajivsingla@gmail.com; jatinbindra171998@gmail.com; ankushsinglaiitd@gmail.cm; ishu.geetu85@gmail.com; dryashdeepgupta@gmail.com; shivamaggarwal700@gmail.com	Singla, Rajiv/AAB-4168-2020	Singla, Rajiv/0000-0002-9674-6872					19	2	2	0	3	SPRINGER INDIA	NEW DELHI	7TH FLOOR, VIJAYA BUILDING, 17, BARAKHAMBA ROAD, NEW DELHI, 110 001, INDIA	0973-3930	1998-3832		INT J DIABETES DEV C	Int. Diabetes Dev. Ctries.	FEB	2023	43	1
J	Cresswell, P; Krebs, J; Gilmour, J; Hanna, A; Parry-Strong, A				Cresswell, Pip; Krebs, Jeremy; Gilmour, Jean; Hanna, Aoife; Parry-Strong, Amber			From 'pleasure to chemistry': the experience of carbohydrate counting with and without carbohydrate restriction for people with Type 1 diabetes	JOURNAL OF PRIMARY HEALTH CARE			English	Article						Carbohydrates; diabetes mellitus, Type 1; diabetic diet; qualitative research; self care	NORMAL EATING DAFNE; STRUCTURED EDUCATION; INSULIN THERAPY; DOSE ADJUSTMENT; DIET; IMPROVEMENT; OUTCOMES; PROGRAM	INTRODUCTION: Matching carbohydrate intake with insulin dosage is recommended management for people with Type 1 diabetes. However, international interest in restricted carbohydrate diets is growing. General practitioners and practice nurses need to know how to advise people with Type 1 diabetes regarding low-carbohydrate diets. This study aimed to explore the carbohydrate counting experiences of …	[Cresswell, Pip; Hanna, Aoife; Parry-Strong, Amber] Capital & Coast Dist Hlth Board, Endocrine Diabet & Res Ctr, Wellington, New Zealand; [Krebs, Jeremy] Univ Otago, Dept Med, Wellington, New Zealand; [Gilmour, Jean] Massey Univ, Sch Nursing, Wellington, New Zealand	University of Otago; Massey University	Cresswell, P (corresponding author), Capital & Coast Dist Hlth Board, Endocrine Diabet & Res Ctr, PB 7902, Wellington, New Zealand.	Pip.Cresswell@ccdhb.org.nz		Parry Strong, Amber/0000-0002-5427-9989					27	4	4	0	10	CSIRO PUBLISHING	CLAYTON	UNIPARK, BLDG 1, LEVEL 1, 195 WELLINGTON RD, LOCKED BAG 10, CLAYTON, VIC 3168, AUSTRALIA	1172-6164	1172-6156		J PRIM HEALTH CARE	J. Prim. Health Care	DEC	2015	7	4
J	Gabriel, BD; Albuquerque, CT; Consoli, MLD; Menezes, PAFD; Reis, JS				Gabriel, Beatriz Diniz; Albuquerque, Cristiano Tulio; Dias Consoli, Marcella Lobato; Fulgencio da Cunha Menezes, Patricia Amaral; Reis, Janice Sepulveda			Training adolescents with type 1 diabetes to carbohydrate counting without parents' help	REVISTA DE NUTRICAO-BRAZILIAN JOURNAL OF NUTRITION			English	Article						Carbohydrate; Diabetes Mellitus type 1; Food and nutrition education	SELF-MANAGEMENT; EDUCATION; CHILDREN	Objective To develop and evaluate the effectiveness of a nutrition education program to enable adolescents with type 1 diabetes to count carbohydrates without the parents' help. Methods Nineteen adolescents with type 1 diabetes from a diabetes center participated in four fortnightly meetings of one hour, with lectures and discussions about healthy nutrition, importance of nutrients for blood gluc…	[Gabriel, Beatriz Diniz; Dias Consoli, Marcella Lobato; Reis, Janice Sepulveda] Santa Casa Belo Horizonte, Inst Ensino & Pesquisa, R Domingos Vieira 590, BR-30150240 Belo Horizonte, MG, Brazil; [Albuquerque, Cristiano Tulio] Univ Fed Minas Gerais, Fac Med, Dept Endocrinol Pediat, Belo Horizonte, MG, Brazil; [Fulgencio da Cunha Menezes, Patricia Amaral] Fac Ciencias Med Minas Gerais, Curso Med, De…	Universidade Federal de Minas Gerais	Reis, JS (corresponding author), Santa Casa Belo Horizonte, Inst Ensino & Pesquisa, R Domingos Vieira 590, BR-30150240 Belo Horizonte, MG, Brazil.	janicesepulveda@gmail.com							23	0	0	1	11	PONTIFICIA UNIVERSIDADE CATOLICA CAMPINAS	CAMPINAS	NUCLEO EDITORACAO SBI-CCV, CAMPUS II AV JOHN BOYD DUNLOP S-N PREDIO ONTOLOGIA JD IPAUSSURAMA, CAMPINAS, SP 13060-904, BRAZIL	1415-5273	1678-9865		REV NUTR	Rev. Nutr.	JAN-FEB	2016	29	1
J	Secher, AL; Pedersen-Bjergaard, U; Svendsen, OL; Gade-Rasmussen, B; Almdal, TP; Dorflinger, L; Vistisen, D; Norgaard, K				Secher, Anna Lilja; Pedersen-Bjergaard, Ulrik; Svendsen, Ole Lander; Gade-Rasmussen, Birthe; Almdal, Thomas P.; Dorflinger, Liv; Vistisen, Dorte; Norgaard, Kirsten			Study protocol for optimising glycaemic control in type 1 diabetes treated with multiple daily insulin injections: intermittently scanned continuous glucose monitoring, carbohydrate counting with automated bolus calculation, or both? A randomised controlled trial	BMJ OPEN			English	Article							FREESTYLE LIBRE; HYPOGLYCEMIA; ADULTS; FLASH; FREQUENCY; AWARENESS	Introduction There are beneficial effects of advanced carbohydrate counting with an automatic bolus calculator (ABC) and intermittently scanned continuous glucose monitoring (isCGM) in persons with type 1 diabetes. We aim to compare the effects of isCGM, training in carbohydrate counting with ABC and the combination of the two concepts with standard care. Methods and analysis A multi-centre rando…	[Secher, Anna Lilja; Vistisen, Dorte; Norgaard, Kirsten] Steno Diabet Ctr Copenhagen, Clin Res, Gentofte, Denmark; [Pedersen-Bjergaard, Ulrik] Nordsjllands Hosp, Dept Endocrinol & Nephrol, Endocrine Sect, Hillerod, Denmark; [Pedersen-Bjergaard, Ulrik] Univ Copenhagen, Fac Hlth & Med Sci, Copenhagen, Denmark; [Svendsen, Ole Lander] Bispebjerg Hosp, Dept Endocrinol 1, Copenhagen, Denmark; [Gade-Ras…	Steno Diabetes Center; University of Copenhagen; University of Copenhagen; Bispebjerg Hospital; University of Copenhagen; Rigshospitalet; University of Copenhagen; Steno Diabetes Center	Secher, AL (corresponding author), Steno Diabet Ctr Copenhagen, Clin Res, Gentofte, Denmark.	anna.elisabet.lilja.secher@regionh.dk	Nørgaard, Kirsten/AAC-9803-2020; Pedersen-Bjergaard, Ulrik/AAI-2425-2019	Nørgaard, Kirsten/0000-0003-1620-8271; Vistisen, Dorte/0000-0001-5045-5351; Pedersen-Bjergaard, Ulrik/0000-0003-0588-4880; Svendsen, Ole Lander/0000-0003-2846-9532	Capital Region of Denmark	Capital Region of Denmark	The study is investigator-initiated and investigator-driven, financed by The Capital Region of Denmark. None of the investigators have personal financial interest in the conduct or the outcome of the project.		26	5	5	0	2	BMJ PUBLISHING GROUP	LONDON	BRITISH MED ASSOC HOUSE, TAVISTOCK SQUARE, LONDON WC1H 9JR, ENGLAND	2044-6055			BMJ OPEN	BMJ Open	APR	2020	10	4
J	Erdal, B; Caferoglu, Z; Hatipoglu, N				Erdal, Busra; Caferoglu, Zeynep; Hatipoglu, Nihal			The comparison of two mealtime insulin dosing algorithms for high and low glycaemic index meals in adolescents with type 1 diabetes	DIABETIC MEDICINE			English	Article						adolescent; carbohydrate counting; food insulin index; glycaemic index; type 1 diabetes	GLUCOSE CONTROL; BLOOD-GLUCOSE; PROTEIN; FAT; CHILDREN; THERAPY; IMPACT; PUMP	Aims Postprandial glycaemic variability carries on being a clinical challenge in optimizing glucose control in type 1 diabetes. The aim of this study was to compare the postprandial glycaemic effects of carbohydrate counting and food insulin index algorithms following the consumption of protein-rich, high-fat meals with different glycaemic index (GI) in adolescents with type 1 diabetes. Methods A…	[Erdal, Busra] Erciyes Univ, Inst Hlth Sci, Dept Nutr & Dietet, Kayseri, Turkey; [Caferoglu, Zeynep] Erciyes Univ, Dept Nutr & Dietet, Fac Hlth Sci, Kayseri, Turkey; [Hatipoglu, Nihal] Erciyes Univ, Dept Paediat Endocrinol, Fac Med, Kayseri, Turkey	Erciyes University; Erciyes University; Erciyes University	Caferoglu, Z (corresponding author), Erciyes Univ, Fac Hlth Sci, TR-38039 Kayseri, Turkey.	zcaferoglu@erciyes.edu.tr	Hatipoglu, Nihal/AAW-1933-2020; Caferoglu Akin, Zeynep/AAL-7924-2021	Hatipoglu, Nihal/0000-0002-0991-6539; Caferoglu Akin, Zeynep/0000-0002-7226-5636; ERDAL, BUSRA/0000-0001-5533-0937	Erciyes University Scientific Research Projects Coordination Unit [TYL-2019-8811]; National Master Fellowship 2018-2020 from the Scientific and Technological Research Council of Turkey (TUBITAK) [2210/A]	Erciyes University Scientific Research Projects Coordination Unit(Erciyes University); National Master Fellowship 2018-2020 from the Scientific and Technological Research Council of Turkey (TUBITAK)	This project was funded by a grant from the Erciyes University Scientific Research Projects Coordination Unit (project number of TYL-2019-8811). B.E. was supported by a 2210/A -National Master Fellowship 2018-2020 from the Scientific and Technological Research Council of Turkey (TUBITAK).		32	3	3	1	9	WILEY	HOBOKEN	111 RIVER ST, HOBOKEN 07030-5774, NJ USA	0742-3071	1464-5491		DIABETIC MED	Diabetic Med.	MAR	2021	38	3
J	Karakus, KE; Gokce, T; Muradoglu, S; Can, E; Eviz, E; Yesiltepe-Mutlu, G; Hatun, S				Karakus, Kagan Ege; Gokce, Tugba; Muradoglu, Serra; Can, Ecem; Eviz, Elif; Yesiltepe-Mutlu, Guel; Hatun, Sukru			?My Friend Diabetes Carbohydrate-Bolus Calculator?: User Experiences of a Bolus Calculating Carbohydrate Counting Mobile App for People with Type 1 Diabetes	CLINICAL DIABETOLOGY			English	Article						bolus dose; carbohydrate counting; mobile app; type 1 diabetes		Objective: Meal management in Type 1 Diabetes (T1D) has barriers such as miscalculation of doses, insuffi- cient carbohydrate counting and numeracy skills. My Friend Diabetes Carbohydrate Bolus Calculator mobile app was developed as a hybrid version of nutrition apps and insulin titration apps to calculate meal's carbs and the matching bolus dose. This study investigates facilitator role of the a…	[Karakus, Kagan Ege; Yesiltepe-Mutlu, Guel; Hatun, Sukru] Koc Univ, Sch Med, Istanbul, Turkiye; [Gokce, Tugba; Muradoglu, Serra; Can, Ecem; Eviz, Elif; Yesiltepe-Mutlu, Guel; Hatun, Sukru] Koc Univ Hosp, Dept Pediat Endocrinol & Diabet, Istanbul, Turkiye; [Karakus, Kagan Ege] Koc Univ, Sch Med, Davutpasa St, TR-34010 Istanbul, Turkiye	Koc University; Koc University; Koc University	Karakus, KE (corresponding author), Koc Univ, Sch Med, Davutpasa St, TR-34010 Istanbul, Turkiye.	kkarakus16@ku.edu.tr	karakuş, Kağan E/AAN-7163-2021	karakuş, Kağan E/0000-0002-8552-5206					14	1	1	1	1	VIA MEDICA	GDANSK	UL SWIETOKRZYSKA 73, 80-180 GDANSK, POLAND	2450-8187			CLIN DIABETOL	Clin. Diabetol.		2023	12	1
J	Ryder, J; Cavan, DA; Ziegler, R; Cranston, I; Barnard, K; Vogel, C; Parkin, CG; Koehler, W; Petersen, B; Wagner, RS				Ryder, J.; Cavan, D. A.; Ziegler, R.; Cranston, I.; Barnard, K.; Vogel, C.; Parkin, C. G.; Koehler, W.; Petersen, B.; Wagner, R. S.			Clinician-administered assessment tool identifies knowledge deficits in carbohydrate counting and multiple daily insulin injection (MDI) therapy that are associated with poor glycaemic status in MDI-treated diabetes: baseline results from the Automated Bolus Advisor Control and Utility Study (ABACUS)	DIABETIC MEDICINE			English	Meeting Abstract									[Ryder, J.; Cavan, D. A.] Royal Bournemouth Hosp, Endocrine Ctr, Bournemouth, Dorset, England; [Ziegler, R.] Diabet Clin Children & Adolescents, Munster, Germany; [Cranston, I.] Queen Alexandra Hosp, Acad Dept Diabet & Endocrinol, Portsmouth, Hants, England; [Barnard, K.] Univ Southampton, Southampton Gen Hosp, Southampton, Hants, England; [Vogel, C.] Internist Fachaerztezentrum, Langen, Germany;…	Portsmouth Hospitals NHS Trust; Queen Alexandra Hospital; University of Southampton; Roche Holding; Roche Holding			Ziegler, Ralph/ABF-2346-2021						0	0	0	0	1	WILEY-BLACKWELL	HOBOKEN	111 RIVER ST, HOBOKEN 07030-5774, NJ USA	0742-3071			DIABETIC MED	Diabetic Med.	MAR	2013	30
J	Di Iorio, AB; Beltrán, DO; Rico, JAQ; Munuera, MCC				Di Iorio, Adriana Beatriz; Orozco Beltran, Domingo; Quesada Rico, Jose Antonio; Carratala Munuera, Maria Concepcion			The Adaptation of the Carbohydrate Counting Method Affects HbA1c and Improves Anthropometric Indicators in Patients With Diabetes Mellitus 2	FRONTIERS IN NUTRITION			English	Article						diabetes mellitus 2; medical nutritional treatment; blood indicators of health; body indicators; hypoglycemia	CARDIOVASCULAR-DISEASE; BLOOD-PRESSURE; OBESITY; INSULIN; PREVALENCE; MECHANISMS; WAIST; DIET; RISK		[Di Iorio, Adriana Beatriz] Zamorano Univ, Food Agroind, Tegucigalpa, Honduras; [Di Iorio, Adriana Beatriz; Orozco Beltran, Domingo; Quesada Rico, Jose Antonio; Carratala Munuera, Maria Concepcion] Miguel Hernandez Univ, Med Clin, Alicante, Spain	Universidad Miguel Hernandez de Elche	Di Iorio, AB (corresponding author), Zamorano Univ, Food Agroind, Tegucigalpa, Honduras.;Di Iorio, AB (corresponding author), Miguel Hernandez Univ, Med Clin, Alicante, Spain.	adrianadiiorio@gmail.com		Di iorio, Adriana/0000-0003-2646-9440	Hospital Autonomous University School of Honduras	Hospital Autonomous University School of Honduras	Model Center for Training and Comprehensive Care in Diabetes (CMCAID), Hospital Autonomous University School of Honduras (HEUAH). Dr. Alejandra Ramos, Dr. Concepcion Zuniga.		38	2	2	0	1	FRONTIERS MEDIA SA	LAUSANNE	AVENUE DU TRIBUNAL FEDERAL 34, LAUSANNE, CH-1015, SWITZERLAND	2296-861X			FRONT NUTR	Front. Nutr.	JAN 26	2021	7
J	Daryabeygi-Khotbehsara, R; White, KM; Djafarian, K; Islam, SMS; Catrledge, S; Ghaffari, MP; Keshavarz, SA				Daryabeygi-Khotbehsara, Reza; White, Katherine M.; Djafarian, Kourosh; Islam, Sheikh Mohammed Shariful; Catrledge, Susie; Ghaffari, Mohammad Payam; Keshavarz, Seyed Ali			Short-term effectiveness of a theory-based intervention to promote diabetes management behaviours among adults with type 2 diabetes in Iran: A randomised control trial	INTERNATIONAL JOURNAL OF CLINICAL PRACTICE			English	Article						carbohydrate counting; health action process approach; low‐ fat food consumption; physical activity; theory of planned behaviour; type 2 diabetes	PLANNED BEHAVIOR; PHYSICAL-ACTIVITY; COMPLICATIONS; EFFICACY	Background Diet and physical activity are recommended for diabetes management. Evidence suggests theory-based interventions are more efficacious than non-theory approaches. This study aimed to test the short-term effectiveness of an integrated theoretical model-based intervention to encourage compliance for low-fat food consumption, carbohydrate counting and physical activity in adults with type …	[Daryabeygi-Khotbehsara, Reza; Djafarian, Kourosh; Keshavarz, Seyed Ali] Univ Tehran Med Sci, Dept Clin Nutr, Tehran, Iran; [Daryabeygi-Khotbehsara, Reza; Islam, Sheikh Mohammed Shariful; Catrledge, Susie] Deakin Univ, Inst Phys Act & Nutr IPAN, Melbourne, Vic, Australia; [White, Katherine M.] Queensland Univ Technol, Sch Psychol & Counselling, Brisbane, Qld, Australia; [White, Katherine M.] Quee…	Tehran University of Medical Sciences; Deakin University; Melbourne Genomics Health Alliance; Queensland University of Technology (QUT); Queensland University of Technology (QUT); Monash University; Islamic Azad University	Daryabeygi-Khotbehsara, R (corresponding author), Deakin Univ, Inst Phys Act & Nutr IPAN, Melbourne, Vic, Australia.	reza.d@deakin.edu.au	Shariful Islam, Sheikh Mohammed/B-1219-2011; Daryabeygi-Khotbehsara, Reza/AAK-1110-2021	Shariful Islam, Sheikh Mohammed/0000-0001-7926-9368; Daryabeygi-Khotbehsara, Reza/0000-0003-4064-978X; Cartledge, Susie/0000-0002-6837-2244; White, Katherine/0000-0002-0345-4724	Tehran University of Medical Sciences and Health Services	Tehran University of Medical Sciences and Health Services(Tehran University of Medical Sciences)	Tehran University of Medical Sciences and Health Services		36	6	6	1	19	WILEY-HINDAWI	LONDON	ADAM HOUSE, 3RD FL, 1 FITZROY SQ, LONDON, WIT 5HE, ENGLAND	1368-5031	1742-1241		INT J CLIN PRACT	Int. J. Clin. Pract.	MAY	2021	75	5
J	Papakonstantinou, E; Papavasiliou, K; Maouri, C; Magriplis, E; Pappas, S; Bousboulas, S; Koutsovasilis, A; Pappas, M; Sotiropoulos, A; Kontogianni, MD				Papakonstantinou, Emilia; Papavasiliou, Kleopatra; Maouri, Chrystalleni; Magriplis, Emmanuella; Pappas, Stavros; Bousboulas, Stavros; Koutsovasilis, Anastasios; Pappas, Maria; Sotiropoulos, Alexis; Kontogianni, Meropi D.			Postprandial glucose response after the consumption of three mixed meals based on the carbohydrate counting method in adults with type 1 diabetes. A randomized crossover trial	CLINICAL NUTRITION ESPEN			English	Article						Carbohydrate counting method; Protein; Fat; Extra virgin olive oil; Glucose; Type 1 diabetes	GLYCEMIC INDEX; DIETARY-PROTEIN; INSULIN; FAT; CHILDREN; BOLUS; IMPACT; INDIVIDUALS; MANAGEMENT; PLASMA	Background & aims: People on intensive insulin therapy usually calculate their premeal insulin dose based on the total amount of consumed carbohydrates. However, arguments have been expressed supporting that also the protein and fat content of the meals should be considered when estimating premeal insulin dose. We examined the effectiveness of the carbohydrate counting method after consumption of…	[Papakonstantinou, Emilia; Papavasiliou, Kleopatra; Magriplis, Emmanuella] Agr Univ Athens, Dept Food Sci & Human Nutr, Lab Food Chem & Anal, Athens, Greece; [Maouri, Chrystalleni; Kontogianni, Meropi D.] Harokopio Univ, Dept Nutr & Dietet, Athens, Greece; [Pappas, Stavros; Bousboulas, Stavros; Koutsovasilis, Anastasios; Pappas, Maria; Sotiropoulos, Alexis] Nice Gen Hosp, Diabet Ctr, Pathol Clin …	Agricultural University of Athens; Harokopio University Athens	Papakonstantinou, E (corresponding author), Dept Food Sci & Human Nutr, Lab Food Chem & Anal, 75 Lera Odos, GR-11855 Athens, Greece.	emiliap@aua.gr	Kontogianni, Meropi/AAN-6530-2021; Magriplis, Emmanuela/A-1466-2015; Papakonstantinou, Emilia/E-5154-2016	Magriplis, Emmanuela/0000-0001-6517-6857; Papakonstantinou, Emilia/0000-0002-4498-7105; Papakonstantinou, Emilia/0000-0002-7753-8154; Kontogianni, Meropi/0000-0003-3168-8867					42	6	6	0	6	ELSEVIER SCIENCE BV	AMSTERDAM	PO BOX 211, 1000 AE AMSTERDAM, NETHERLANDS	2405-4577			CLIN NUTR ESPEN	Clin. Nutr. ESPEN	JUN	2019	31
J	Jelleryd, E; Brorsson, AL; Smart, CE; Käck, U; Olinder, AL				Jelleryd, Elisabeth; Brorsson, Anna Lena; Smart, Carmel E.; Kack, Ulrika; Olinder, Anna Lindholm			Carbohydrate Counting, Empowerment and Glycemic Outcomes in Adolescents and Young Adults with Long Duration of Type 1 Diabetes	NUTRIENTS			English	Article						adolescents; carbohydrate counting; children; diabetes type 1; empowerment; young adults	CHILDREN; MANAGEMENT	The complex treatment for diabetes type 1 (T1D) includes insulin dosing for every meal, which requires education and experience to achieve optimal outcomes. Advanced carbohydrate counting (ACC) is the recommended method. We studied ACC as part of a standard treatment with the aim to explore its associations with glycemic control and empowerment in adolescents and young adults. We used national re…	[Jelleryd, Elisabeth; Kack, Ulrika; Olinder, Anna Lindholm] Karolinska Inst, Sodersjukhuset, Dept Clin Sci & Educ, S-11883 Stockholm, Sweden; [Jelleryd, Elisabeth] Karolinska Univ Hosp, Med Unit Clin Nutr, Womens Hlth & Allied Hlth Profess Theme, S-17176 Stockholm, Sweden; [Brorsson, Anna Lena] Karolinska Inst, Dept Neurobiol Care Sci & Soc, S-14152 Stockholm, Sweden; [Smart, Carmel E.] John Hunt…	Sodersjukhuset Hospital; Karolinska Institutet; Karolinska Institutet; Karolinska University Hospital; Karolinska Institutet; Hunter New England Local Health District; John Hunter Children's Hospital; University of Newcastle; Sodersjukhuset Hospital	Jelleryd, E (corresponding author), Karolinska Inst, Sodersjukhuset, Dept Clin Sci & Educ, S-11883 Stockholm, Sweden.;Jelleryd, E (corresponding author), Karolinska Univ Hosp, Med Unit Clin Nutr, Womens Hlth & Allied Hlth Profess Theme, S-17176 Stockholm, Sweden.	elisabeth.jelleryd@ki.se; anna-lena.brorsson@ki.se; carmel.smart@health.nsw.gov.au; ulrika.kack@regionstockholm.se; anna.lindholm.olinder@ki.se		Jelleryd, Elisabeth/0009-0007-9839-9513; Brorsson, Anna Lena/0000-0002-8136-6340	Swedish Diabetes foundation	Swedish Diabetes foundation	We would like to thank all children, adolescents and young adults who took their time to participate and answer the questionnaires.		18	0	0	0	0	MDPI	BASEL	ST ALBAN-ANLAGE 66, CH-4052 BASEL, SWITZERLAND		2072-6643		NUTRIENTS	Nutrients	NOV	2023	15	22
J	Amorim, D; Miranda, F; Abreu, C				Amorim, Debora; Miranda, Francisco; Abreu, Carlos			In Silico Validation of Personalized Safe Intervals for Carbohydrate Counting Errors	NUTRIENTS			English	Article						type 1 diabetes mellitus; insulin therapy; personalized medicine; carbohydrate counting errors	INTENSIVE INSULIN THERAPY; GLYCEMIC CONTROL; CHILDREN	For patients with Type 1 diabetes mellitus (T1DM), accurate carbohydrate counting (CC) is essential for successful blood glucose regulation. Unfortunately, mistakes are common and may lead to an incorrect dosage of prandial insulin. In this work, we aim to demonstrate that each person has their own limits for CC errors, which can be computed using patient-specific data. To validate the proposed m…	[Amorim, Debora; Abreu, Carlos] Inst Politecn Viana Do Castelo, ADiT LAB, Rua Escola Ind & Comercial Nun Alvares, P-4900347 Viana Do Castelo, Portugal; [Miranda, Francisco; Abreu, Carlos] Inst Politecn Viana Do Castelo, Rua Escola Ind & Comercial Nun Alvares, P-4900347 Viana Do Castelo, Portugal; [Miranda, Francisco] Univ Aveiro, Ctr Res & Dev Math & Applicat CIDMA, Dept Math, P-3810193 Aveiro, P…	Polytechnic Institute of Viana do Castelo; Polytechnic Institute of Viana do Castelo; Universidade de Aveiro; Polytechnic Institute of Viana do Castelo; Universidade do Minho	Abreu, C (corresponding author), Inst Politecn Viana Do Castelo, ADiT LAB, Rua Escola Ind & Comercial Nun Alvares, P-4900347 Viana Do Castelo, Portugal.;Abreu, C (corresponding author), Inst Politecn Viana Do Castelo, Rua Escola Ind & Comercial Nun Alvares, P-4900347 Viana Do Castelo, Portugal.;Abreu, C (corresponding author), Univ Minho, Ctr MicroElectroMechan Syst CMEMS UMINHO, Campus Azurem, P…	deboram@ipvc.pt; fmiranda@estg.ipvc.pt; cabreu@estg.ipvc.pt	Abreu, Carlos/V-2049-2018	Abreu, Carlos/0000-0001-9005-9599; Amorim, Debora/0000-0002-1448-1779; Miranda, Francisco/0000-0002-7700-1269	Norte Portugal Regional Operational Program, under the PORTUGAL2020 Partnership Agreement, through the European Regional Development Fund (ERDF) [Norte-01-0145-FEDER-000043]; Portuguese Foundation for Science and Technology (FCT-Fundacao para a Ciencia e a Tecnologia), through CIDMA-Center for Research and Development in Mathematics and Applications [UIDB/04106/2020]	Norte Portugal Regional Operational Program, under the PORTUGAL2020 Partnership Agreement, through the European Regional Development Fund (ERDF); Portuguese Foundation for Science and Technology (FCT-Fundacao para a Ciencia e a Tecnologia), through CIDMA-Center for Research and Development in Mathematics and Applications(Fundacao para a Ciencia e a Tecnologia (FCT))	This work is a result of the project TECH-Technology, Environment, Creativity and Health, supported by Norte Portugal Regional Operational Program (NORTE 2020), under the PORTUGAL2020 Partnership Agreement, through the European Regional Development Fund (ERDF), Norte-01-0145-FEDER-000043. F. Miranda was also supported by the Portuguese Foundation for Science and Technology (FCT-Fundacao para a Ci…		21	0	0	1	1	MDPI	BASEL	ST ALBAN-ANLAGE 66, CH-4052 BASEL, SWITZERLAND		2072-6643		NUTRIENTS	Nutrients	OCT	2023	15	19
J	Scavone, G; Manto, A; Pitocco, D; Gagliardi, L; Caputo, S; Mancini, L; Zaccardi, F; Ghirlanda, G				Scavone, G.; Manto, A.; Pitocco, D.; Gagliardi, L.; Caputo, S.; Mancini, L.; Zaccardi, F.; Ghirlanda, G.			Effect of carbohydrate counting and medical nutritional therapy on glycaemic control in Type 1 diabetic subjects: a pilot study	DIABETIC MEDICINE			English	Article						carbohydrate counting; insulin requirement; medical nutritional therapy; metabolic control; Type 1 diabetes	COMPLICATIONS; RISK	P>Aims The effect of a balanced, carbohydrate-counting diet on glycaemic control in Type 1diabetic subjects is unclear. Our aim was to determine its effect in a small, pilot trial. Methods We randomized 256 Type 1 diabetic subjects to a Nutritional Education Programme (group A) or not (group B). Weight, body mass index, glycated haemogobin (HbA(1c)), lipid profile, urate, creatinine, microalbumin…	[Scavone, G.; Manto, A.; Pitocco, D.; Gagliardi, L.; Caputo, S.; Mancini, L.; Zaccardi, F.; Ghirlanda, G.] Catholic Univ Sch Med, Dept Internal Med, Ctr Diabet, I-00168 Rome, Italy	Catholic University of the Sacred Heart; IRCCS Policlinico Gemelli	Scavone, G (corresponding author), Catholic Univ Sch Med, Dept Internal Med, Ctr Diabet, Largo Gemelli 8, I-00168 Rome, Italy.	jekoide80@yahoo.it	Pitocco, Dario/K-4210-2018	Pitocco, Dario/0000-0002-6220-686X					9	88	95	1	9	WILEY	HOBOKEN	111 RIVER ST, HOBOKEN 07030-5774, NJ USA	0742-3071	1464-5491		DIABETIC MED	Diabetic Med.	APR	2010	27	4
J	Roskjær, AB; Andersen, JR; Ronneby, H; Damm, P; Mathiesen, ER				Roskjaer, Ann B.; Andersen, Jens Rikardt; Ronneby, Helle; Damm, Peter; Mathiesen, Elisabeth R.			Dietary advices on carbohydrate intake for pregnant women with type 1 diabetes	JOURNAL OF MATERNAL-FETAL & NEONATAL MEDICINE			English	Review						Carbohydrate; carbohydrate counting; glycaemic index; low-carbohydrate-diet; pregnancy; type 1 diabetes	GLYCEMIC-INDEX DIET; INSULIN; WEIGHT; MELLITUS	The impact of the quality and quantity of carbohydrate intake on glycaemic control and pregnancy outcome was evaluated with focus on pregnant women with type 1 diabetes. For women with type 1 diabetes, a gestational weight gain within the lower range of the guidelines of the Institute of Medicine (IOM) is generally recommended. A low-glycaemic index diet is considered safe, and has shown, positiv…	[Roskjaer, Ann B.; Damm, Peter; Mathiesen, Elisabeth R.] Univ Copenhagen, Ctr Pregnant Women Diabet, Copenhagen, Denmark; [Roskjaer, Ann B.; Mathiesen, Elisabeth R.] Univ Copenhagen, Dept Endocrinol, Copenhagen, Denmark; [Andersen, Jens Rikardt; Ronneby, Helle] Univ Copenhagen, Nutr Unit, Copenhagen, Denmark; [Andersen, Jens Rikardt] Univ Copenhagen, Dept Nutr Exercise & Sports, Copenhagen, Denma…	University of Copenhagen; University of Copenhagen; University of Copenhagen; University of Copenhagen; University of Copenhagen	Roskjær, AB (corresponding author), Ctr Pregnant Women Diabet, Dept Endocrinol, 5211 Blegdamsvej 9, DK-2100 Copenhagen, Denmark.	Ann.bech.roskjaer@regionh.dk		Roskjaer, Ann Bech/0000-0003-4409-040X; Damm, Peter/0000-0002-2067-5246; Mathiesen, elisabeth/0000-0003-3279-0863	Novo Nordisk Fonden [NNF14OC0009275] Funding Source: researchfish	Novo Nordisk Fonden(Novo Nordisk Foundation)			30	21	21	1	22	TAYLOR & FRANCIS LTD	ABINGDON	2-4 PARK SQUARE, MILTON PARK, ABINGDON OR14 4RN, OXON, ENGLAND	1476-7058	1476-4954		J MATERN-FETAL NEO M	J. Matern.-Fetal Neonatal Med.	JAN	2015	28	2
J	Christensen, MB; Serifovski, N; Herz, AMH; Schmidt, S; Hommel, E; Raimond, L; Perrild, H; Gotfredsen, A; Gæde, P; Norgaard, K				Christensen, Merete B.; Serifovski, Nermin; Herz, Anne M. H.; Schmidt, Signe; Hommel, Eva; Raimond, Linda; Perrild, Hans; Gotfredsen, Anders; Gaede, Peter; Norgaard, Kirsten			Efficacy of Bolus Calculation and Advanced Carbohydrate Counting in Type 2 Diabetes: A Randomized Clinical Trial	DIABETES TECHNOLOGY & THERAPEUTICS			English	Article						Automated bolus calculators; Carbohydrate counting; Type 2 diabetes; Insulin therapy; Glycemic variability	GLYCEMIC CONTROL; INSULIN; MELLITUS; THERAPY; OUTCOMES; GLUCOSE	Background:Carbohydrate counting and use of automated bolus calculators (ABCs) can help reduce HbA(1c)in type 1 diabetes but only limited evidence exists in type 2 diabetes. We evaluated the efficacy of advanced carbohydrate counting (ACC) and use of an ABC compared with manual insulin bolus calculation (MC) in persons with type 2 diabetes. Materials and Methods:A 24-week open-label, randomized c…	[Christensen, Merete B.; Serifovski, Nermin; Herz, Anne M. H.; Schmidt, Signe; Gotfredsen, Anders; Norgaard, Kirsten] Copenhagen Univ Hosp, Dept Endocrinol, Hvidovre, Denmark; [Christensen, Merete B.; Serifovski, Nermin; Schmidt, Signe; Hommel, Eva; Raimond, Linda; Norgaard, Kirsten] Steno Diabet Ctr Copenhagen, Clin Res, Niels Steensens Vej 2, DK-2820 Gentofte, Denmark; [Perrild, Hans] Copenhage…	University of Copenhagen; Steno Diabetes Center; University of Copenhagen	Christensen, MB (corresponding author), Steno Diabet Ctr Copenhagen, Clin Res, Niels Steensens Vej 2, DK-2820 Gentofte, Denmark.	merete.bechmann.christensen@regionh.dk	Nørgaard, Kirsten/AAC-9803-2020; Schmidt, Signe/AAH-4331-2019	Nørgaard, Kirsten/0000-0003-1620-8271; Raimond, Linda Horsted/0000-0003-1812-0249; Schmidt, Signe/0000-0002-6968-6675; Gaede, Peter/0000-0002-1457-2742	Roche Diabetes Care A/S	Roche Diabetes Care A/S	The study was funded by an unrestricted grant from Roche Diabetes Care A/S.		35	6	7	1	7	MARY ANN LIEBERT, INC	NEW ROCHELLE	140 HUGUENOT STREET, 3RD FL, NEW ROCHELLE, NY 10801 USA	1520-9156	1557-8593		DIABETES TECHNOL THE	Diabetes Technol. Ther.	FEB 1	2021	23	2
C	Anthimopoulos, M; Dehais, J; Diem, P; Mougiakakou, S			IEEE	Anthimopoulos, Marios; Dehais, Joachim; Diem, Peter; Mougiakakou, Stavroula			Segmentation and Recognition of Multi-Food Meal Images for Carbohydrate Counting	2013 IEEE 13TH INTERNATIONAL CONFERENCE ON BIOINFORMATICS AND BIOENGINEERING (BIBE)	IEEE International Conference on Bioinformatics and Bioengineering		English	Proceedings Paper	IEEE 13th International Conference on Bioinformatics and Bioengineering (BIBE)	NOV 10-13, 2013	Chania, GREECE				DIETARY ASSESSMENT	In this paper, we propose novel methodologies for the automatic segmentation and recognition of multi-food images. The proposed methods implement the first modules of a carbohydrate counting and insulin advisory system for type 1 diabetic patients. Initially the plate is segmented using pyramidal mean-shift filtering and a region growing algorithm. Then each of the resulted segments is described …	[Anthimopoulos, Marios; Dehais, Joachim] Univ Bern, ARTORG Ctr Biomed Engn Res, CH-3010 Bern, Switzerland; [Diem, Peter] Inselspital Bern, Bern Univ Hosp, Dept Endocrinol Diabetes & Clin Nutrit, CH-3010 Bern, Switzerland; [Mougiakakou, Stavroula] Univ Bern, CH-3010 Bern, Switzerland	University of Bern; University of Bern; University Hospital of Bern; University of Bern	Mougiakakou, S (corresponding author), Univ Bern, CH-3010 Bern, Switzerland.	marios.anthimopoulos@artorg.unibe.ch; joachim.dehais@artorg.unibe.ch; peter.diem@insel.ch; stavroula.mougiakakou@artorg.unibe.ch	Diem, Peter/A-7650-2008; Diem, Peter/JPL-1066-2023	Diem, Peter/0000-0002-1190-9880;	Bern University Hospital; European Union [286408]	Bern University Hospital; European Union(European Union (EU))	Manuscript received July 30, 2013. This work was supported in part by the Bern University Hospital, Inselspital and by the European Union Seventh Framework Programme (FP7-PEOPLE-2011-IAPP) under grant agreement no 286408 [www.gocarb.eu].		18	6	6	0	2	IEEE	NEW YORK	345 E 47TH ST, NEW YORK, NY 10017 USA	2471-7819		978-1-4799-3163-7	IEEE INT C BIOINF BI			2013
J	Robart, E; Giovannini-Chami, L; Savoldelli, C; Baechler-Sadoul, E; Gastaud, F; Tran, A; Chevalier, N; Hoflack, M				Robart, Elise; Giovannini-Chami, Lisa; Savoldelli, Charles; Baechler-Sadoul, Elysabeth; Gastaud, Frederique; Tran, Antoine; Chevalier, Nicolas; Hoflack, Marie			Variation of carbohydrate intake in diabetic children on carbohydrate counting	DIABETES RESEARCH AND CLINICAL PRACTICE			English	Article						Carbohydrate counting; Type 1 diabetes; Childhood diabetes; Education; Diabetes treatment; Quality of life	INTENSIVE INSULIN THERAPY; GLYCEMIC CONTROL; ADOLESCENTS; MANAGEMENT; EDUCATION; HABITS	Aims: Carbohydrate counting (CC) is a technique for managing diabetes particularly based on the counting of carbohydrates. It allows diabetic patients to vary their amount of carbohydrates from one meal to another by adjusting their insulin dose. The primary objective was to determine the variation of carbohydrate intake (CI) in children on CC. Method: This was a prospective study conducted betwe…	[Robart, Elise; Giovannini-Chami, Lisa; Savoldelli, Charles; Baechler-Sadoul, Elysabeth; Gastaud, Frederique; Tran, Antoine; Hoflack, Marie] CHU Lenval, Hop Pediat Nice, Pediat Dept, Nice, France; [Chevalier, Nicolas] CHU Nice, Hop Archet, Endocrinol Dept, Nice, France	CHU Nice; CHU Nice	Robart, E (corresponding author), CHU Lenval, Hop Pediat Nice, Pediat Dept, Nice, France.	robart.e@pediatrie-chulenval-nice.fr	CHEVALIER, Nicolas/HTL-6875-2023	CHEVALIER, Nicolas/0000-0001-7160-4301					27	3	3	0	7	ELSEVIER IRELAND LTD	CLARE	ELSEVIER HOUSE, BROOKVALE PLAZA, EAST PARK SHANNON, CO, CLARE, 00000, IRELAND	0168-8227	1872-8227		DIABETES RES CLIN PR	Diabetes Res. Clin. Pract.	APR	2019	150
J	Vural, H; Uzuner, A; Unalan, PC; Sinav, HO				Vural, Hamide; Uzuner, Arzu; Unalan, Pemra C.; Sinav, Hayal Ozkan			The effect of basic carbohydrate counting on HbA1c in type 2 diabetic patients: A non-randomized controlled trial	PRIMARY CARE DIABETES			English	Article						Diabetes; Basic carbohydrate counting; Self-management	MANAGEMENT; ADJUSTMENT; ALGORITHM; EDUCATION	Aim: To evaluate the effect of basic carbohydrate counting (CC) on HbA1c in Type 2 Diabetes (T2D) patients using oral antidiabetic drugs in the primary care.Method: The study is a non-randomized controlled clinical trial. T2D patients, aged between 18 and 75 years, HbA1c >= 6,5 %, using oral antidiabetic medication, were followed for three months in two groups: one intervention (IG) (n = 33), one…	[Vural, Hamide; Uzuner, Arzu; Unalan, Pemra C.] Istanbul Bilim Univ, Sch Med, Dept Family Med, Istanbul, Turkiye; [Sinav, Hayal Ozkan] Goztepe Educ & Res Hosp, Istanbul, Turkiye	Demiroglu Bilim University; Istanbul Goztepe Training and Research Hospital	Vural, H (corresponding author), Istanbul Bilim Univ, Sch Med, Dept Family Med, Istanbul, Turkiye.	hamidesahin92@gmail.com							20	0	0	2	2	ELSEVIER SCI LTD	London	125 London Wall, London, ENGLAND	1751-9918	1878-0210		PRIM CARE DIABETES	Prim. Care Diabetes	DEC	2023	17	6
J	Stechova, K; Hlubik, J; Pithova, P; Cikl, P; Lhotska, L				Stechova, Katerina; Hlubik, Jan; Pithova, Pavlina; Cikl, Petr; Lhotska, Lenka			Comprehensive Analysis of the Real Lifestyles of T1D Patients for the Purpose of Designing a Personalized Counselor for Prandial Insulin Dosing	NUTRIENTS			English	Article						carbohydrate counting; diet; mobile application; obesity; overweight; postprandial glycaemia; prandial insulin bolus; type 1 diabetes	GLYCEMIC CONTROL; SYSTEM	Post-prandial hyperglycemia is still a challenging issue in intensified insulin therapy. Data of 35 T1D patients during a four-week period were analyzed: RT-CGM (real time continuous glucose monitoring) record, insulin doses, diet (including meal photos), energy expenditure, and other relevant conditions. Patients made significant errors in carbohydrate counting (in 56% of cooked and 44% of nonco…	[Stechova, Katerina; Pithova, Pavlina] Univ Hosp Motol, Dept Internal Med, V Uvalu 84, Prague 15006 5, Motol, Czech Republic; [Hlubik, Jan; Lhotska, Lenka] Czech Tech Univ, Czech Inst Informat Robot & Cybernet, Jugoslavskych Partyzanu 1580-3, Prague 16000, Czech Republic; [Cikl, Petr] Fitsport Complex Inc, Polni 1006-11, Ivancice 66491, Czech Republic; [Lhotska, Lenka] Czech Tech Univ, Fac Biomed…	Motol University Hospital; Czech Technical University Prague; Czech Technical University Prague	Stechova, K (corresponding author), Univ Hosp Motol, Dept Internal Med, V Uvalu 84, Prague 15006 5, Motol, Czech Republic.	katerina.stechova@fnmotol.cz; hlubikjan@post.cz; pavlina.pithova@fnmotol.cz; petrcikl@seznam.cz; lenka.lhotska@cvut.cz		Stechova, Katerina/0000-0003-4101-0603; Lhotska, Lenka/0000-0003-0742-5645	Czech Health Research Council [15-25710A]	Czech Health Research Council	This project was exclusively supported by The Czech Health Research Council Project No. 15-25710A (P08 panel).		18	3	3	0	4	MDPI	BASEL	ST ALBAN-ANLAGE 66, CH-4052 BASEL, SWITZERLAND	2072-6643			NUTRIENTS	Nutrients	MAY	2019	11	5
J	Hirose, M; Yamanaka, H; Ishikawa, E; Sai, A; Kawamura, T				Hirose, Masakazu; Yamanaka, Hideharu; Ishikawa, Eiko; Sai, Atsuko; Kawamura, Tomoyuki			Easy and flexible carbohydrate counting sliding scale reduces blood glucose of hospitalized diabetic patient in safety	DIABETES RESEARCH AND CLINICAL PRACTICE			English	Article						Carbohydrate counting; Sliding scale; Insulin treatment		Introduction: The in-hospital sliding scale (Sc) to determine the insulin dose was changed to a carbohydrate counting sliding scale (CSc). Blood glucose levels before and after the change were compared. Methods: The Sc was used in 32 patients in July and August 2009 (Sc group) and the CSc was used in 32 patients in September and October 2009 (CSc group). The blood glucose levels recorded before b…	[Hirose, Masakazu; Kawamura, Tomoyuki] Osaka City Univ, Grad Sch Med, Dept Pediat, Osaka 558, Japan; [Hirose, Masakazu; Yamanaka, Hideharu; Ishikawa, Eiko; Sai, Atsuko] Wakakusa Daiichi Hosp, Osaka, Japan	Osaka Metropolitan University	Hirose, M (corresponding author), Asahimachi 1-4-3,Abeno Ku, Osaka 5458585, Japan.	hirose810@med.osaka-cu.ac.jp	Minervino, Antonio Humberto/G-5512-2011; Ortolani, Enrico L/F-4985-2011	Minervino, Antonio Humberto/0000-0002-6742-3652;					15	13	18	1	8	ELSEVIER IRELAND LTD	CLARE	ELSEVIER HOUSE, BROOKVALE PLAZA, EAST PARK SHANNON, CO, CLARE, 00000, IRELAND	0168-8227	1872-8227		DIABETES RES CLIN PR	Diabetes Res. Clin. Pract.	SEP	2011	93	3
J	Son, O; Efe, B; Son, NE; Akalin, A; Kebapçi, N				Son, Osman; Efe, Belgin; Son, Nazan Erenoglu; Akalin, Aysen; Kebapci, Nur			Investigation on Carbohydrate Counting Method in Type 1 Diabetic Patients	BIOMED RESEARCH INTERNATIONAL			English	Article							QUALITY-OF-LIFE; GLYCEMIC CONTROL; MANAGEMENT; HYPOGLYCEMIA; THERAPY; INSULIN; COMPLICATIONS; IMPACT; INDEX; RISK	Objective. The results from Diabetes Control and Complications Trial (DCCT) have propounded the importance of the approach of treatment by medical nutrition when treating diabetes mellitus (DM). During this study, we tried to inquire carbohydrate (Kh) count method's positive effects on the type 1 DM treatment's success as well as on the life quality of the patients. Methods. 22 of 37 type 1 DM pa…	[Son, Osman] Private Sakarya Hosp, Dept Endocrinol, Eskisehir, Turkey; [Efe, Belgin; Akalin, Aysen; Kebapci, Nur] Eskisehir Osmangazi Univ, Fac Med, Dept Endocrinol, Eskisehir, Turkey; [Son, Nazan Erenoglu] Eskisehir Osmangazi Univ, Fac Med, Diet Dept, Eskisehir, Turkey	Eskisehir Sakarya Hospital; Sakarya Training & Research Hospital; Eskisehir Osmangazi University; Eskisehir Osmangazi University	Son, NE (corresponding author), Eskisehir Osmangazi Univ, Fac Med, Diet Dept, Eskisehir, Turkey.	nazanson@ogu.edu.tr	SON, Nazan ERENOGLU/GOJ-7849-2022	SON, Nazan ERENOGLU/0000-0003-3614-3604					39	7	8	1	18	HINDAWI LTD	LONDON	ADAM HOUSE, 3RD FLR, 1 FITZROY SQ, LONDON, W1T 5HF, ENGLAND	2314-6133	2314-6141		BIOMED RES INT	Biomed Res. Int.		2014	2014
C	Panagiotou, M; Papathanail, I; Rahman, LA; Brigato, L; Bez, NS; Vasiloglou, MF; Stathopoulou, T; de Galan, BE; Pedersen-Bjergaard, U; van der Horst, K; Mougiakakou, S		Lanitis, A; Pattichis, M; Pattichis, C; Kyrkou, C; Kyriacou, E; Theodosiou, Z; Panayides, A; Tsapatsoulis, N		Panagiotou, Maria; Papathanail, Ioannis; Rahman, Lubnaa Abdur; Brigato, Lorenzo; Bez, Natalie S.; Vasiloglou, Maria F.; Stathopoulou, Thomai; de Galan, Bastiaan E.; Pedersen-Bjergaard, Ulrik; van der Horst, Klazine; Mougiakakou, Stavroula			A Complete AI-Based System for Dietary Assessment and Personalized Insulin Adjustment in Type 1 Diabetes Self-management	COMPUTER ANALYSIS OF IMAGES AND PATTERNS, CAIP 2023, PT II	Lecture Notes in Computer Science		English	Proceedings Paper	20th International Conference on Computer Analysis of Images and Patterns (CAIP)	SEP 25-28, 2023	Limassol, CYPRUS			Diabetes; Computer Vision; Reinforcement Learning; Dietary Assessment; Deep Learning	RECOGNITION SYSTEM; FOOD	People living with type 1 diabetes (PwT1D) face multiple challenges in self-managing their blood glucose levels, including the need for accurate carbohydrate counting, and the requirements of adjusting insulin dosage. Our paper aims to alleviate the demands of diabetes self-management by developing a complete system that employs computer vision to estimate the carbohydrate content of meals and ut…	[Panagiotou, Maria; Papathanail, Ioannis; Rahman, Lubnaa Abdur; Brigato, Lorenzo; Vasiloglou, Maria F.; Stathopoulou, Thomai; Mougiakakou, Stavroula] Univ Bern, Bern, Switzerland; [Bez, Natalie S.; van der Horst, Klazine] Bern Univ Appl Sci, Bern, Switzerland; [de Galan, Bastiaan E.] Maastricht Univ Med Ctr, Dept Internal Med, Maastricht, Netherlands; [de Galan, Bastiaan E.] Maastricht Univ, CARI…	University of Bern; Maastricht University; Maastricht University Medical Centre (MUMC); Maastricht University; Radboud University Nijmegen; University of Copenhagen; University of Copenhagen	Mougiakakou, S (corresponding author), Univ Bern, Bern, Switzerland.	maria.panagiotou@unibe.ch; ioannis.papathanail@unibe.ch; stavroula.mougiakakou@unibe.ch			European Commission; Swiss Confederation -State Secretariat for Education, Research and Innovation (SERI) [101057730]	European Commission(European Union (EU)European Commission Joint Research Centre); Swiss Confederation -State Secretariat for Education, Research and Innovation (SERI)	This work was supported in part by the European Commission and the Swiss Confederation -State Secretariat for Education, Research and Innovation (SERI) within the project 101057730 Mobile Artificial Intelligence Solution for Diabetes Adaptive Care (MELISSA). The food images used to evaluate the system have been collected within the Nutritional assessment: comparison between an automated tool (goF…		33	0	0	1	1	SPRINGER INTERNATIONAL PUBLISHING AG	CHAM	GEWERBESTRASSE 11, CHAM, CH-6330, SWITZERLAND	0302-9743	1611-3349	978-3-031-44239-1; 978-3-031-44240-7	LECT NOTES COMPUT SC			2023	14185
J	Fritz, CK; de Lead, AAP; Dias, MRMG; Demartini, ADC; Nesi-França, S				Fritz, Camilla Kapp; Porchat de Lead, Andreia Araujo; Messaggi Gomes Dias, Marcia Regina; Cardoso Demartini, Adriane de Andre; Nesi-Franca, Suzana			Influence of food consumption in the glycemic profile of children and adolescents with type 1 diabetes Mellitus	REVISTA DE NUTRICAO-BRAZILIAN JOURNAL OF NUTRITION			English	Article						Adolescent; Blood glucose self-monitoring; Child; Diabetes Mellitus, type 1; Food consumption		Objective To review the dietary intake of children and adolescents with type 1 diabetes Mellitus and its association with the glycemic profile. Methods Longitudinal observational study. Dietary intake was measured using a three-day dietary record and the glycemic profile with a continuous glucose monitoring (range between 70 and 180mg/dL) and serum glycated hemoglobin levels (ideal <7.5%). Anthro…	[Fritz, Camilla Kapp; Porchat de Lead, Andreia Araujo] Univ Fed Parana, Dept Pediat, Programa Posgrad Saude Crianca & Adolescente, R Padre Camargo 250, BR-80060240 Curitiba, Parana, Brazil; [Messaggi Gomes Dias, Marcia Regina] Univ Fed Parana, Curso Nutr, Dept Nutr, Curitiba, Parana, Brazil; [Cardoso Demartini, Adriane de Andre; Nesi-Franca, Suzana] Univ Fed Parana, Complexo Hosp Clin, Dept Pedia…	Universidade Federal do Parana; Universidade Federal do Parana; Universidade Federal do Parana	Fritz, CK (corresponding author), Univ Fed Parana, Dept Pediat, Programa Posgrad Saude Crianca & Adolescente, R Padre Camargo 250, BR-80060240 Curitiba, Parana, Brazil.	camillakf.nutri@gmail.com	Cardoso-Demartini, Adriane/ABE-3634-2021	Nesi Franca, Suzana/0000-0002-3987-3998; Cardoso-Demartini, Adriane/0000-0002-6772-1940; M G Dias, Marcia Regina/0000-0001-6158-2014	Conselho Nacional de Desenvolvimento Cientifico e Tecnologico (CNPq, Brazilian National Council for Scientific and Technological Development) [487557/2013-]	Conselho Nacional de Desenvolvimento Cientifico e Tecnologico (CNPq, Brazilian National Council for Scientific and Technological Development)(Conselho Nacional de Desenvolvimento Cientifico e Tecnologico (CNPQ))	Conselho Nacional de Desenvolvimento Cientifico e Tecnologico (CNPq, Brazilian National Council for Scientific and Technological Development) (Process n. 487557/2013-).		32	1	1	0	0	PONTIFICIA UNIVERSIDADE CATOLICA CAMPINAS	CAMPINAS	NUCLEO EDITORACAO SBI-CCV, CAMPUS II AV JOHN BOYD DUNLOP S-N PREDIO ONTOLOGIA JD IPAUSSURAMA, CAMPINAS, SP 13060-904, BRAZIL	1415-5273			REV NUTR	Rev. Nutr.		2020	33
J	Morgan, AC				Morgan, Amanda C.			Carbohydrate and preprandial insulin determination in diabetes: a review	NUTRITION & DIETETICS			English	Review						adherence; carbohydrate counting; carbohydrate; diabetes; glycaemic index; insulin adjustment	GLYCEMIC INDEX DIETS; BLOOD-GLUCOSE; SELF-MANAGEMENT; THERAPY; CHILDREN; METAANALYSIS; EDUCATION; DELIVERY; MEALS; FOODS	Aim: This review evaluates the various methods of determining preprandial insulin doses in relation to carbohydrate intake. Methods: A search was conducted in the Medline and ProQuest databases. Intervention or discussion papers involving insulin requirements and carbohydrate estimation, or the glycaemic response to food were reviewed. Results: The amount of carbohydrate and the glycaemic index b…	[Morgan, Amanda C.] Royal Perth Hosp, Dept Endocrinol & Diabet, Perth, WA, Australia	University of Western Australia; Royal Perth Hospital	Morgan, AC (corresponding author), GPO Box X2213, Perth, WA 6847, Australia.	amandamorgan@aapt.net.au							44	1	1	0	12	WILEY	HOBOKEN	111 RIVER ST, HOBOKEN 07030-5774, NJ USA	1446-6368	1747-0080		NUTR DIET	Nutr. Diet.	MAR	2012	69	1
J	Tascini, G; Berioli, MG; Cerquiglini, L; Santi, E; Mancini, G; Rogari, F; Toni, G; Esposito, S				Tascini, Giorgia; Berioli, Maria Giulia; Cerquiglini, Laura; Santi, Elisa; Mancini, Giulia; Rogari, Francesco; Toni, Giada; Esposito, Susanna			Carbohydrate Counting in Children and Adolescents with Type 1 Diabetes	NUTRIENTS			English	Review						carbohydrate counting; glycosylated haemoglobin; hypoglycaemia; insulin; type 1 diabetes	SUBCUTANEOUS INSULIN INFUSION; AUTOMATED BOLUS CALCULATOR; POSTPRANDIAL GLYCEMIC CONTROL; RANDOMIZED CONTROLLED-TRIAL; SELF-MANAGEMENT EDUCATION; RAPID-ACTING INSULIN; NUTRITIONAL MANAGEMENT; ARTIFICIAL PANCREAS; GLUCOSE CONTROL; GROWTH-FACTORS	Carbohydrate counting (CC) is a meal-planning tool for patients with type 1 diabetes (T1D) treated with a basal bolus insulin regimen by means of multiple daily injections or continuous subcutaneous insulin infusion. It is based on an awareness of foods that contain carbohydrates and their effect on blood glucose. The bolus insulin dose needed is obtained from the total amount of carbohydrates co…	[Tascini, Giorgia; Berioli, Maria Giulia; Cerquiglini, Laura; Santi, Elisa; Mancini, Giulia; Rogari, Francesco; Toni, Giada; Esposito, Susanna] Univ Perugia, Pediat Clin, Dept Surg & Biomed Sci, I-06132 Perugia, Italy	University of Perugia	Esposito, S (corresponding author), Univ Perugia, Pediat Clin, Dept Surg & Biomed Sci, I-06132 Perugia, Italy.	giorgia.tascini@gmail.com; mgiuliaberioli@gmail.com; laura.cerquiglini@ospedale.perugia.it; elisa.santi1988@gmail.com; giu87manci@gmail.com; rogari.francesco@virgilio.it; toni.giada@gmail.com; susanna.esposito@unimi.it	Esposito, Susanna/AAA-8275-2022; Esposito, Susanna/K-3475-2016	Esposito, Susanna/0000-0003-4103-2837	World Association of Infectious Diseases (WAidid)	World Association of Infectious Diseases (WAidid)	This review, including the costs to publish in open access, was supported by a grant from the World Association of Infectious Diseases (WAidid).		74	53	57	1	13	MDPI	BASEL	ST ALBAN-ANLAGE 66, CH-4052 BASEL, SWITZERLAND	2072-6643			NUTRIENTS	Nutrients	JAN	2018	10	1
J	Cai, DH; Liu, W; Ji, LN; Shi, DW				Cai, Deheng; Liu, Wei; Ji, Linong; Shi, Dawei			Bayesian optimization assisted meal bolus decision based on Gaussian processes learning and risk-sensitive control	CONTROL ENGINEERING PRACTICE			English	Article						Meal bolus decision; Gaussian processes; Risk-sensitive control; Bayesian optimization	MODEL-PREDICTIVE CONTROL; ARTIFICIAL PANCREAS SYSTEMS; TO-RUN CONTROL; GLUCOSE PREDICTION; INSULIN SENSITIVITY; IN-SILICO; SAFETY; LOOP; MPC	Effective postprandial glucose control is important to glucose management for subjects with diabetes mellitus. In this work, a data-driven meal bolus decision method is proposed without the need of subject-specific glucose management parameters. The postprandial glucose dynamics is learnt using Gaussian process regression. Considering the asymmetric risks of hyper-and hypoglycemia and the uncerta…	[Cai, Deheng; Shi, Dawei] Beijing Inst Technol, Sch Automat, State Key Lab Intelligent Control & Decis Complex, Beijing, Peoples R China; [Liu, Wei; Ji, Linong] Peking Univ Peoples Hosp, Dept Endocrine & Metab, Beijing, Peoples R China	Beijing Institute of Technology	Shi, DW (corresponding author), Beijing Inst Technol, Sch Automat, State Key Lab Intelligent Control & Decis Complex, Beijing, Peoples R China.	daweishi@bit.edu.cn	Linong, Ji/AAB-6543-2020; Cai, Deheng/IXD-2938-2023; Shi, Dawei/P-7072-2015		National Natural Science Foundation of China [61973030]; Peking University People's Hospital Scientific Research Development Funds [RDY2019-05]	National Natural Science Foundation of China(National Natural Science Foundation of China (NSFC)); Peking University People's Hospital Scientific Research Development Funds	This work was supported in part by the National Natural Science Foundation of China under Grant 61973030, and in part by the Peking University People's Hospital Scientific Research Development Funds RDY2019-05. Access to the distributed version of the University of Virginia (UVA)/Padova metabolic simulator for research purposes is acknowledged. The authors would also like to thank the associate e…		41	4	5	4	15	PERGAMON-ELSEVIER SCIENCE LTD	OXFORD	THE BOULEVARD, LANGFORD LANE, KIDLINGTON, OXFORD OX5 1GB, ENGLAND	0967-0661	1873-6939		CONTROL ENG PRACT	Control Eng. Practice	SEP	2021	114
J	Al-Majali, MA; Burayzat, S; Tayyem, RF				Al-Majali, Marah Attallah; Burayzat, Salma; Tayyem, Reema F. F.			Dietary Management of Type 1 Diabetes Mellitus with Celiac Disease	CURRENT DIABETES REVIEWS			English	Review						Type 1 diabetes mellitus; celiac disease; gluten-free diet; carbohydrate counting; dietary approach to stop hypertension; HbA1c	GLUTEN-FREE DIET; CARDIOVASCULAR RISK-FACTORS; IMPROVED GLYCEMIC CONTROL; DASH DIET; CHILDREN; COMPLICATIONS; CHILDHOOD; DIAGNOSIS; AUTOIMMUNITY; ASSOCIATION	Celiac disease is diagnosed more commonly with type 1 diabetes, and the most problematic aspect for a child with type 1 diabetes and celiac disease is that most GFD foods have a high glycemic index, while low glycemic index foods are recommended for type 1 diabetes mellitus. As a result, dietary controls become more difficult. Diet management could improve the elevated HbA1c levels. The aim of th…	[Al-Majali, Marah Attallah] Univ Jordan, Dept Human Nutr & Dietet, Coll Agr, Amman, Jordan; [Burayzat, Salma] Hashemite Univ, Fac Med, Dept Pediat, Zarqa, Jordan; [Tayyem, Reema F. F.] Qatar Univ, Coll Hlth Sci, Dept Human Nutr, QU Hlth, Doha 2713, Qatar; [Tayyem, Reema F. F.] Qatar Univ, Coll Hlth Sci, Dept Human Nutr, Doha 2713, Qatar	University of Jordan; Hashemite University; Qatar University; Qatar University	Tayyem, RF (corresponding author), Qatar Univ, Coll Hlth Sci, Dept Human Nutr, Doha 2713, Qatar.	r_tayyem@yahoo.com		Burayzat, Salma/0000-0001-7265-5055					81	0	0	3	3	BENTHAM SCIENCE PUBL LTD	SHARJAH	EXECUTIVE STE Y-2, PO BOX 7917, SAIF ZONE, 1200 BR SHARJAH, U ARAB EMIRATES	1573-3998	1875-6417		CURR DIABETES REV	Curr. Diabetes Reviews		2023	19	3
J	Chotwanvirat, P; Hnoohom, N; Rojroongwasinkul, N; Kriengsinyos, W				Chotwanvirat, Phawinpon; Hnoohom, Narit; Rojroongwasinkul, Nipa; Kriengsinyos, Wantanee			Feasibility Study of an Automated Carbohydrate Estimation System Using Thai Food Images in Comparison With Estimation by Dietitians	FRONTIERS IN NUTRITION			English	Article						carbohydrate counting; computer vision; deep learning; Thai food; eHealth; nutrition	DIETARY ASSESSMENT; ACCURACY; CHILDREN; ERRORS	Carbohydrate counting is essential for well-controlled blood glucose in people with type 1 diabetes, but to perform it precisely is challenging, especially for Thai foods. Consequently, we developed a deep learning-based system for automatic carbohydrate counting using Thai food images taken from smartphones. The newly constructed Thai food image dataset contained 256,178 ingredient objects with …	[Chotwanvirat, Phawinpon] Mahidol Univ, Ramathibodi Hosp, Fac Med, Philosophy Program Nutr,Inst Nutr, Salaya, Nakhon Pathom, Thailand; [Hnoohom, Narit] Mahidol Univ, Dept Comp Engn, Fac Engn, Salaya, Nakhon Pathom, Thailand; [Rojroongwasinkul, Nipa; Kriengsinyos, Wantanee] Mahidol Univ, Inst Nutr, Salaya, Nakhon Pathom, Thailand	Mahidol University; Mahidol University; Mahidol University	Kriengsinyos, W (corresponding author), Mahidol Univ, Inst Nutr, Salaya, Nakhon Pathom, Thailand.	wantanee.krieng@mahidol.ac.th		Hnoohom, Narit/0000-0003-3714-8482	Institute of Nutrition	Institute of Nutrition	PC was a recipient of the Institute of Nutrition PhD Scholarship and the Research Assistantship from the Faculty of Graduate Studies, Mahidol University Academic Year 2019.		45	5	5	0	3	FRONTIERS MEDIA SA	LAUSANNE	AVENUE DU TRIBUNAL FEDERAL 34, LAUSANNE, CH-1015, SWITZERLAND	2296-861X			FRONT NUTR	Front. Nutr.	OCT 18	2021	8
J	Centenaro, A; do Nascimento, C; Beretta, MV; Rodrigues, TD				Centenaro, Analaura; do Nascimento, Ciglea; Beretta, Mileni Vanti; Rodrigues, Ticiana da Costa			Carbohydrate counting as a strategy to optimize glycemic control in type 1 diabetes mellitus	ARCHIVES OF ENDOCRINOLOGY METABOLISM			English	Article						Carbohydrate counting; type 1 diabetes mellitus; glycemic control; glycated hemoglobin; body weight	COMPLICATIONS TRIAL/EPIDEMIOLOGY; CARDIOVASCULAR-DISEASE; NUTRITIONAL-STATUS; METABOLIC-CONTROL; BOLUS CALCULATOR; INTERVENTIONS; CHILDREN; ADOLESCENTS; MANAGEMENT; STATEMENT	Objective: The objective of this study was to verify the impact of carbohydrate counting (CC) on glycemic control and body weight variation (primary and secondary outcomes, respectively) between consultations in patients with diabetes mellitus (T1D) followed at a tertiary hospital in southern Brazil in a public health system environment. We also sought to investigate CC adherence. Materials and m…	[Centenaro, Analaura; Beretta, Mileni Vanti] Univ Fed Rio Grande do Sul UFRGS, Programa Posgrad Ciencias Med Endocrinol, Fac Med, Porto Alegre, RS, Brazil; [do Nascimento, Ciglea; Rodrigues, Ticiana da Costa] Hosp Clin Porto Alegre HCPA, Div Endocrinol, Rua Ramiro Barcelos 2-350, BR-90035903 Porto Alegre, RS, Brazil; [Rodrigues, Ticiana da Costa] Univ Fed Rio Grande do Sul UFRGS, Fac Med, Dept Cl…	Universidade Federal do Rio Grande do Sul; Universidade Federal do Rio Grande do Sul	Rodrigues, TD (corresponding author), Hosp Clin Porto Alegre HCPA, Div Endocrinol, Rua Ramiro Barcelos 2-350, BR-90035903 Porto Alegre, RS, Brazil.	ticianacr@yahoo.com.br		, Ticiana/0000-0001-9254-3712; Vanti Beretta, Mileni/0000-0002-9246-1562	Research Incentive Fund of Hospital de Cl?nicas de Porto Alegre (Fipe- HCPA); National Council for Scientific and Technological Development - CNPq [310167/2020-5]; Coordination for the Improvement of Higher Education Personnel (Capes)	Research Incentive Fund of Hospital de Cl?nicas de Porto Alegre (Fipe- HCPA); National Council for Scientific and Technological Development - CNPq(Conselho Nacional de Desenvolvimento Cientifico e Tecnologico (CNPQ)); Coordination for the Improvement of Higher Education Personnel (Capes)(Coordenacao de Aperfeicoamento de Pessoal de Nivel Superior (CAPES))	This work was supported by the Research Incentive Fund of Hospital de Cl?nicas de Porto Alegre (Fipe- HCPA) and National Council for Scientific and Technological Development - CNPq (#310167/2020-5) and AC received a scholarship from Coordination for the Improvement of Higher Education Personnel (Capes) .		44	0	0	1	2	SBEM-SOC BRASIL ENDOCRINOLOGIA & METABOLOGIA	RIO DE JANEIRO, RJ	RUA HUMAITA, 85 CJ 501, RIO DE JANEIRO, RJ, 22261-000, BRAZIL	2359-3997	2359-4292		ARCH ENDOCRIN METAB	Arch. Endocrinol. Metab.	MAY-JUN	2023	67	3
J	Gitsi, E; Livadas, S; Angelopoulos, N; Paparodis, RD; Raftopoulou, M; Argyrakopoulou, G				Gitsi, Evdoxia; Livadas, Sarantis; Angelopoulos, Nicholas; Paparodis, Rodis D.; Raftopoulou, Marina; Argyrakopoulou, Georgia			A Nutritional Approach to Optimizing Pump Therapy in Type 1 Diabetes Mellitus	NUTRIENTS			English	Review						type 1 diabetes mellitus; insulin pumps; nutrition; fasting; exercise; sick days; carbohydrate counting; pregnancy; closed-loop systems; recommendations	SUBCUTANEOUS INSULIN INFUSION; POSTPRANDIAL GLUCOSE CONTROL; GLYCEMIC INDEX MEAL; SICK-DAY MANAGEMENT; BOLUS CALCULATOR; EUROPEAN ASSOCIATION; PREGNANT-WOMEN; CHILDREN; EXERCISE; ADOLESCENTS	Achieving optimal glucose control in individuals with type 1 diabetes (T1DM) continues to pose a significant challenge. While continuous insulin infusion systems have shown promise as an alternative to conventional insulin therapy, there remains a crucial need for greater awareness regarding the necessary adaptations for various special circumstances. Nutritional choices play an essential role in…	[Gitsi, Evdoxia; Raftopoulou, Marina; Argyrakopoulou, Georgia] Athens Med Ctr, Diabet & Obes Unit, Athens 15125, Greece; [Livadas, Sarantis] Athens Med Ctr, Endocrine Unit, Athens 15125, Greece; [Angelopoulos, Nicholas] 26 G Venizelou St, Kavala 65302, Greece; [Paparodis, Rodis D.] Univ Toledo, Coll Med & Life Sci, Ctr Diabet & Endocrine Res, Toledo, OH 43614 USA	University System of Ohio; University of Toledo	Argyrakopoulou, G (corresponding author), Athens Med Ctr, Diabet & Obes Unit, Athens 15125, Greece.	evitagitsi@gmail.com; sarantislivadas@gmail.com; drangelnick@gmail.com; rodis@paparodis.gr; marina.p.raftopoulou@gmail.com; g.argyrakopoulou@iatriko.gr	Paparodis, Rodis D/AAF-6462-2020; Angelopoulos, Nicholas/AAM-1158-2021	Paparodis, Rodis D/0000-0003-2804-0859; Angelopoulos, Nicholas/0000-0002-8901-7161					105	2	2	2	2	MDPI	BASEL	ST ALBAN-ANLAGE 66, CH-4052 BASEL, SWITZERLAND		2072-6643		NUTRIENTS	Nutrients	DEC	2023	15	23
J	Lawton, J; Blackburn, M; Rankin, D; Allen, J; Campbell, F; Leelarathna, L; Tauschmann, M; Thabit, H; Wilinska, ME; Hovorka, R				Lawton, J.; Blackburn, M.; Rankin, D.; Allen, J.; Campbell, F.; Leelarathna, L.; Tauschmann, M.; Thabit, H.; Wilinska, M. E.; Hovorka, R.		APCam11 Consortium	The impact of using a closed-loop system on food choices and eating practices among people with Type 1 diabetes: a qualitative study involving adults, teenagers and parents	DIABETIC MEDICINE			English	Article							INSULIN DELIVERY; EXPERIENCES; ADOLESCENTS; OUTCOMES; THERAPY; SAFETY	Aims We explored whether, how and why moving onto and using a hybrid day-and-night closed-loop system affected people's food choices and dietary practices to better understand the impact of this technology on everyday life and inform recommendations for training and support given to future users. Methods Twenty-four adults, adolescents and parents were interviewed before commencing use of the clo…	[Lawton, J.; Blackburn, M.; Rankin, D.] Univ Edinburgh, Usher Inst Populat Hlth Sci & Informat, Edinburgh, Midlothian, Scotland; [Allen, J.; Tauschmann, M.; Wilinska, M. E.; Hovorka, R.] Univ Cambridge, Wellcome & Trust MRC Inst Metab Sci, Cambridge, England; [Allen, J.; Tauschmann, M.; Wilinska, M. E.; Hovorka, R.] Univ Cambridge, Dept Paediat, Cambridge, England; [Campbell, F.] Leeds Childrens …	University of Edinburgh; University of Cambridge; University of Cambridge; University of Manchester	Lawton, J (corresponding author), Univ Edinburgh, Usher Inst Populat Hlth Sci & Informat, Edinburgh, Midlothian, Scotland.	j.lawton@ed.ac.uk	Tauschmann, Martin/GLN-8103-2022; Thabit, Hood/E-6561-2011; Hovorka, Roman/O-1116-2019	Hovorka, Roman/0000-0003-2901-461X; Thabit, Hood/0000-0001-6076-6997; Tauschmann, Martin/0000-0002-2305-2490; Rankin, David/0000-0002-5835-3402; Leelarathna, Lalantha/0000-0001-9602-1962	JDRF; National Institute for Health Research Cambridge Biomedical Research Centre; National Institute of Diabetes and Digestive and Kidney Diseases; Horizon 2020; Helmsley Trust; Wellcome Strategic Award [100574/Z/12/Z]; Wellcome Trust [100574/Z/12/Z] Funding Source: Wellcome Trust	JDRF(Juvenile Diabetes Research Foundation); National Institute for Health Research Cambridge Biomedical Research Centre(National Institutes of Health Research (NIHR)); National Institute of Diabetes and Digestive and Kidney Diseases(United States Department of Health & Human ServicesNational Institutes of Health (NIH) - USANIH National Institute of Diabetes & Digestive & Kidney Diseases (NIDDK))…	Closed-loop research at Cambridge is supported by JDRF, National Institute for Health Research Cambridge Biomedical Research Centre, National Institute of Diabetes and Digestive and Kidney Diseases, Horizon 2020 and Helmsley Trust, and a Wellcome Strategic Award (100574/Z/12/Z).		30	29	31	0	4	WILEY	HOBOKEN	111 RIVER ST, HOBOKEN 07030-5774, NJ USA	0742-3071	1464-5491		DIABETIC MED	Diabetic Med.	JUN	2019	36	6
J	Smart, CE; Hopley, LK; Burgess, D; Collins, CE				Smart, Carmel E.; Hopley, Lori K.; Burgess, Deirdre; Collins, Clare E.			Biting off more than you can chew; is it possible to precisely count carbohydrate?	NUTRITION & DIETETICS			English	Article						carbohydrate; carbohydrate counting; diabetes mellitus; nutrition education	INTENSIVE INSULIN THERAPY; GLYCEMIC CONTROL; CHILDREN; ADOLESCENTS; MANAGEMENT; PEOPLE	Aim: Carbohydrate counting is used to adjust premeal insulin to carbohydrate intake in intensive insulin regimens. The aim of the present study was to determine the potential variability in the carbohydrate content of a slice of bread (one 'exchange') from that reported on the label and hence, the potential variability in carbohydrate intake when consuming a serve. Methods: A cross-sectional surv…	[Smart, Carmel E.; Burgess, Deirdre] John Hunter Childrens Hosp, Dept Nutr & Dietet, Newcastle, NSW 2305, Australia; [Hopley, Lori K.; Collins, Clare E.] Univ Newcastle, Fac Hlth, Sch Hlth Sci, Newcastle, NSW 2300, Australia	Hunter New England Local Health District; John Hunter Children's Hospital; University of Newcastle	Smart, CE (corresponding author), John Hunter Childrens Hosp, Dept Paediat Endocrinol, Lookout Rd, Newcastle, NSW 2305, Australia.	carmel.smart@hnehealth.nsw.gov.au	COLLINS, CLARE/AAO-9933-2020	COLLINS, CLARE/0000-0003-3298-756X					19	1	1	1	10	WILEY	HOBOKEN	111 RIVER ST, HOBOKEN 07030-5774, NJ USA	1446-6368	1747-0080		NUTR DIET	Nutr. Diet.	SEP	2011	68	3
J	Brazeau, AS; Mircescu, H; Desjardins, K; Leroux, C; Strychar, I; Ekoé, JM; Rabasa-Lhoret, R				Brazeau, A. S.; Mircescu, H.; Desjardins, K.; Leroux, C.; Strychar, I.; Ekoe, J. M.; Rabasa-Lhoret, R.			Carbohydrate counting accuracy and blood glucose variability in adults with type 1 diabetes	DIABETES RESEARCH AND CLINICAL PRACTICE			English	Article						Type 1 diabetes; Carbohydrate; Diet; Glycemic control; Glucose variability	GLYCEMIC VARIABILITY; CHILDREN; COMPLICATIONS; ADOLESCENTS; MANAGEMENT; RISK	Aims: Carbohydrate counting is an established approach used by patients with type 1 diabetes to improve their glycemic control. The aims of this study were to evaluate, in real life conditions, the accuracy of meal carbohydrate estimate and its impact on glycemic variability. Methods: In this cross-sectional study, we observed the ability of 50 adults (48% women) with type 1 diabetes (age: 42.7 +…	[Brazeau, A. S.; Mircescu, H.; Desjardins, K.; Leroux, C.; Ekoe, J. M.; Rabasa-Lhoret, R.] Montreal Inst Clin Res IRCM, Montreal, PQ, Canada; [Brazeau, A. S.; Mircescu, H.; Desjardins, K.; Leroux, C.; Strychar, I.; Ekoe, J. M.; Rabasa-Lhoret, R.] Univ Montreal, Dept Nutr, Fac Med, Montreal, PQ H3C 3J7, Canada; [Brazeau, A. S.; Desjardins, K.; Leroux, C.; Strychar, I.; Rabasa-Lhoret, R.] Univ Mont…	Institut de Recherche Clinique de Montreal (IRCM); Universite de Montreal; Universite de Montreal; Universite de Montreal; Universite de Montreal	Rabasa-Lhoret, R (corresponding author), 110 Ave Pins Ouest, Montreal, PQ H2W 1R7, Canada.	anne-sophie.brazeau@ircm.qc.ca; remi.rabasa-lhoret@ircm.qc.ca			Foundation and Research Center of the CHUM; Diabete Quebec; Canadian Institutes of Health Research (CIHR Banting & Best Scholarship); FRSQ	Foundation and Research Center of the CHUM; Diabete Quebec; Canadian Institutes of Health Research (CIHR Banting & Best Scholarship)(Canadian Institutes of Health Research (CIHR)); FRSQ(Fonds de recherche du Quebec (FRQ)Fonds de recherche du Quebec - Sante (FRQS))	This study is part of a larger project supported by start-up funds awarded by the Foundation and Research Center of the CHUM to Dr. Hortensia Mircescu and an operating grant awarded to Dr. Remi Rabasa-Lhoret by Diabete Quebec. Dr. Remi Rabasa-Lhoret is a research scholar of FRSQ (Fonds de Recherche en Sante du Quebec) and holds the J.A. DeSeve research chair. Anne-Sophie Brazeau is a doctoral stu…		21	155	171	0	26	ELSEVIER IRELAND LTD	CLARE	ELSEVIER HOUSE, BROOKVALE PLAZA, EAST PARK SHANNON, CO, CLARE, 00000, IRELAND	0168-8227	1872-8227		DIABETES RES CLIN PR	Diabetes Res. Clin. Pract.	JAN	2013	99	1
J	Kesavadev, J; Basanth, A; Krishnan, G; Shankar, A; Sanal, G; Jothydev, S				Kesavadev, Jothydev; Basanth, Anjana; Krishnan, Gopika; Shankar, Arun; Sanal, Geethu; Jothydev, Sunitha			Real-World User and Clinician Perspective and Experience with MiniMed™ 780G Advanced Hybrid Closed Loop System	DIABETES THERAPY			English	Article						Advanced hybrid closed loop system; Automated insulin delivery; Glucose management indicator; Real-world evidence; Time in range; Time above range; Time below range	ARTIFICIAL PANCREAS; TYPE-1; ADOLESCENTS; CHILDREN; ADULTS; RANGE; TIME	Introduction The advanced hybrid closed loop (AHCL) MiniMed (TM) 780G system changes basal insulin delivery every 5 min and auto bolus in response to sensor glucose values. We assessed the performance of the AHCL system in real-world settings for individuals with type 1 diabetes (T1DM) as well as user and clinician perspectives and satisfaction. MethodsW e held two peer group discussions: one hav…	[Kesavadev, Jothydev; Basanth, Anjana; Krishnan, Gopika; Shankar, Arun; Sanal, Geethu; Jothydev, Sunitha] Jothydevs Diabet Res Ctr, Trivandrum 695032, Kerala, India		Kesavadev, J (corresponding author), Jothydevs Diabet Res Ctr, Trivandrum 695032, Kerala, India.	jothydev@gmail.com		Kesavadev, Jothydev/0000-0001-6522-6391					37	3	3	0	1	SPRINGER HEIDELBERG	HEIDELBERG	TIERGARTENSTRASSE 17, D-69121 HEIDELBERG, GERMANY	1869-6953	1869-6961		DIABETES THER	Diabetes Ther.	AUG	2023	14	8
J	O'Gorman, JR; O'Leary, O; Finner, N; Quinn, A; O'Gorman, CS				O'Gorman, Jennifer R.; O'Leary, Orla; Finner, Natalie; Quinn, Anne; O'Gorman, Clodagh S.			Knowledge of carbohydrate counting and insulin dose calculations among hospital staff in a regional general paediatrics unit	SPRINGERPLUS			English	Article							YOUNG-PEOPLE; TYPE-1; CHILDREN; INTERVENTIONS; ADOLESCENTS; CHALLENGES; CARE	The aim of this study was to assess the carbohydrate and insulin knowledge of the staff at Children's Ark at the University Hospital, Limerick. Carbohydrate counting and insulin dose calculations based on carbohydrates and blood sugars are integral to intensive insulin management of type 1 diabetes mellitus (T1DM). The PedCarbQuiz, a validated questionnaire, was modified, and applied to the staff…	[O'Gorman, Clodagh S.] Univ Limerick, Grad Entry Med Sch, Dept Paediat, Limerick, Ireland; [O'Gorman, Jennifer R.; O'Leary, Orla; Finner, Natalie; Quinn, Anne; O'Gorman, Clodagh S.] Univ Hosp Limerick, Childrens Ark, Limerick, Ireland; [O'Gorman, Clodagh S.] Natl Childrens Res Ctr, Dublin, Ireland; [O'Gorman, Clodagh S.] Grad Entry Med Sch, Ctr Intervent Infect Inflammat & Immun 4i, Limerick, Ire…	University of Limerick; University of Limerick; National Children's Research Centre (NCRC); Trinity College Dublin	O'Gorman, CS (corresponding author), Univ Limerick, Grad Entry Med Sch, Dept Paediat, Limerick, Ireland.	clodagh.ogorman@ul.ie							8	5	5	0	4	SPRINGER INTERNATIONAL PUBLISHING AG	CHAM	GEWERBESTRASSE 11, CHAM, CH-6330, SWITZERLAND	2193-1801			SPRINGERPLUS	SpringerPlus	NOV 24	2015	4
C	Abreu, C; Miranda, F; Dabrowska, A; Felgueiras, P		Simos, T; Tsitouras, C		Abreu, Carlos; Miranda, Francisco; Dabrowska, Anna; Felgueiras, Paula			Home Glucose Meters: How Accurate Should They Be to Avoid Dysglycemia in Patients Using Carbohydrate Counting?	INTERNATIONAL CONFERENCE ON NUMERICAL ANALYSIS AND APPLIED MATHEMATICS (ICNAAM-2018)	AIP Conference Proceedings		English	Proceedings Paper	International Conference on Numerical Analysis and Applied Mathematics (ICNAAM)	SEP 13-18, 2018	Rhodes, GREECE					Accurate self-monitoring of blood glucose is the key to an effective and safe intensive insulin therapy. Indeed, most insulin dosing decisions are made based on the blood glucose values obtained from home glucose meters, in particular for those using diet planning and carbohydrate counting. Patients on that therapeutic regimen depend not only on their ability to accurately estimate the carbohydra…	[Abreu, Carlos; Miranda, Francisco; Dabrowska, Anna; Felgueiras, Paula] Inst Politecn Viana do Castelo, Viana Do Castelo, Portugal; [Abreu, Carlos] Univ Minho, CMEMS UMinho, Braga, Portugal; [Miranda, Francisco] Univ Aveiro, CIDMA, Aveiro, Portugal; [Dabrowska, Anna] Bialystok Tech Univ, Bialystok, Poland; [Felgueiras, Paula] Hosp Santa Luzia, Unidade Local Saude Alto Minho, Viana Do Castelo, Por…	Polytechnic Institute of Viana do Castelo; Universidade do Minho; Universidade de Aveiro; Bialystok University of Technology	Abreu, C (corresponding author), Inst Politecn Viana do Castelo, Viana Do Castelo, Portugal.;Abreu, C (corresponding author), Univ Minho, CMEMS UMinho, Braga, Portugal.	cabreu@estg.ipvc.pt	Miranda, Francisco/H-7466-2012; Abreu, Carlos/V-2049-2018	Abreu, Carlos/0000-0001-9005-9599; Miranda, Francisco/0000-0002-7700-1269	Ascensia Diabetes Care Portugal; Portuguese funds through the CIDMA - Center for Research and Development in Mathematics and Applications; Portuguese Foundation for Science and Technology [UID/MAT/04106/2013]	Ascensia Diabetes Care Portugal; Portuguese funds through the CIDMA - Center for Research and Development in Mathematics and Applications; Portuguese Foundation for Science and Technology(Fundacao para a Ciencia e a Tecnologia (FCT))	Carlos Abreu and Paula Felgueiras have received a research grant from Ascensia Diabetes Care Portugal under the project: Health Equity for Diabetics: An Intervention for AdultsWith Type 2 Diabetes in the North Region of Portugal.; This work was supported by Portuguese funds through the CIDMA - Center for Research and Development in Mathematics and Applications, and the Portuguese Foundation for S…		7	2	2	1	2	AMER INST PHYSICS	MELVILLE	2 HUNTINGTON QUADRANGLE, STE 1NO1, MELVILLE, NY 11747-4501 USA	0094-243X		978-0-7354-1854-7	AIP CONF PROC			2019	2116
J	Zagury, RL; Rodacki, M; de Oliveira, LM; Saunders, C; Padilha, PD; Zajdenverg, L				Zagury, Roberto Luis; Rodacki, Melanie; de Oliveira, Larissa Mello; Saunders, Claudia; Padilha, Patricia de Carvalho; Zajdenverg, Lenita			Carbohydrate Counting during Pregnancy in Women with Type 1 Diabetes: Are There Predictable Changes That We Should Know?	ANNALS OF NUTRITION AND METABOLISM			English	Article						Type 1 diabetes mellitus; Pregnancy; Carbohydrate counting; Insulin to carbohydrate ratio; Sensitivity factor	GLYCEMIC CONTROL; INSULIN-RESISTANCE; OUTCOMES; CHILDREN; GLUCOSE	Background/Aims: Carbohydrate counting (CC) is a helpful strategy for the treatment of type 1 diabetes mellitus (T1DM) and the main parameters used in this method are the insulin to carbohydrate ratio (ICR) and the sensitivity factor (SF). Throughout pregnancy, a state of insulin resistance develops. Therefore, we hypothesized that ICR and SF change and our aim was to describe the pattern of modi…	[Zagury, Roberto Luis; Rodacki, Melanie; de Oliveira, Larissa Mello; Saunders, Claudia; Padilha, Patricia de Carvalho; Zajdenverg, Lenita] Univ Fed Rio de Janeiro, Matern Sch, Rio De Janeiro, Brazil	Universidade Federal do Rio de Janeiro	Zagury, RL (corresponding author), Rua Fonte da Saudade 61-901, BR-22471210 Rio De Janeiro, RJ, Brazil.	rlzagury@globo.com		saunders, claudia/0000-0001-8815-6736; Zajdenverg, Lenita/0000-0002-1579-3299					22	6	6	0	2	KARGER	BASEL	ALLSCHWILERSTRASSE 10, CH-4009 BASEL, SWITZERLAND	0250-6807	1421-9697		ANN NUTR METAB	Ann. Nutr. Metab.		2017	70	2
J	de Oliveira, LM; Belfort, GP; Padilha, PD; Rosado, EL; da Silva, LBG; Fagherazzi, S; Zajdenverg, L; Zagury, RL; Saunders, C				de Oliveira, Larissa Mello; Belfort, Gabriella Pinto; Padilha, Patricia de Carvalho; Rosado, Eliane Lopes; Gabriel da Silva, Leticia Barbosa; Fagherazzi, Sanmira; Zajdenverg, Lenita; Zagury, Roberto Luis; Saunders, Claudia			Impact of Carbohydrate Counting Method during Pregnancy in Women with Pregestational Diabetes Mellitus: A Controlled Clinical Trial	REVISTA BRASILEIRA DE GINECOLOGIA E OBSTETRICIA			English	Article						pregnancy; diabetes mellitus; prenatal care; nutrition therapy	PERINATAL OUTCOMES; PREECLAMPSIA; GLUCOSE; ADHERENCE; WEIGHT; RISK; AGE	Objective To evaluate the effect of the carbohydrate counting method (CCM) on glycemic control, maternal, and perinatal outcomes of pregnant women with pregestational diabetes mellitus (DM). Methods Nonrandomized controlled clinical trial performed with 89 pregnant women who had pregestational DM and received prenatal care in a public hospital in Rio de Janeiro, state of Rio de Janeiro, Brazil, b…	[de Oliveira, Larissa Mello; Belfort, Gabriella Pinto; Padilha, Patricia de Carvalho; Rosado, Eliane Lopes; Gabriel da Silva, Leticia Barbosa; Saunders, Claudia] Univ Fed Rio de Janeiro UFRJ, Programa Posgrad Nutr, Inst Nutr Josue de Castro, Av Carlos Chagas Filho 373,Bl J,2 Andar,Sala 26, BR-21941590 Rio De Janeiro, RJ, Brazil; [de Oliveira, Larissa Mello; Belfort, Gabriella Pinto; Padilha, Patr…	Universidade Federal do Rio de Janeiro; Universidade Federal do Rio de Janeiro	Belfort, GP (corresponding author), Univ Fed Rio de Janeiro UFRJ, Programa Posgrad Nutr, Inst Nutr Josue de Castro, Av Carlos Chagas Filho 373,Bl J,2 Andar,Sala 26, BR-21941590 Rio De Janeiro, RJ, Brazil.	belfortgabriella@hotmail.com		Rosado, Eliane/0000-0003-0889-4662; Silva, Leticia/0000-0003-2205-0212; Zagury, Roberto Luis/0000-0003-0438-223X; Zajdenverg, Lenita/0000-0002-1579-3299; Fagherazzi, Sanmira/0000-0001-5137-9389	Conselho Nacional de Desenvolvimento Cientifico e Tecnologico (CNPq, in the Portuguese acronym); Fundacao de Amparo a Pesquisa do Estado do Rio de Janeiro (FAPERJ, in the Portuguese acronym)	Conselho Nacional de Desenvolvimento Cientifico e Tecnologico (CNPq, in the Portuguese acronym)(Conselho Nacional de Desenvolvimento Cientifico e Tecnologico (CNPQ)Fundacao de Apoio a Pesquisa do Distrito Federal (FAPDF)); Fundacao de Amparo a Pesquisa do Estado do Rio de Janeiro (FAPERJ, in the Portuguese acronym)	We would like to thank the Conselho Nacional de Desenvolvimento Cientifico e Tecnologico (CNPq, in the Portuguese acronym) for the research grants, and the Fundacao de Amparo a Pesquisa do Estado do Rio de Janeiro (FAPERJ, in the Portuguese acronym) for supporting the present study.		35	2	2	0	4	GEORG THIEME VERLAG KG	STUTTGART	RUDIGERSTR 14, D-70469 STUTTGART, GERMANY	0100-7203	1806-9339		REV BRAS GINECOL OBS	Rev. Bras. Ginecol. Obstet.	MAR	2022	44	3
J	Asbjörnsdóttir, B; Akueson, CE; Ronneby, H; Rytter, A; Andersen, JR; Damm, P; Mathiesen, ER				Asbjornsdottir, Bjorg; Akueson, Cecelia E.; Ronneby, Helle; Rytter, Ane; Andersen, Jens R.; Damm, Peter; Mathiesen, Elisabeth R.			The influence of carbohydrate consumption on glycemic control in pregnant women with type 1 diabetes	DIABETES RESEARCH AND CLINICAL PRACTICE			English	Article						Type 1 diabetes; Pregnancy; Glycemic control; Carbohydrates; Carbohydrate counting	GESTATIONAL WEIGHT-GAIN; BOLUS CALCULATOR; BIRTH-WEIGHT; FETAL-GROWTH; OUTCOMES; MANAGEMENT; NATIONWIDE; PATTERNS; ENERGY; RISK	Aims: To study the influence of the quantity and the quality of carbohydrate consumption on glycemic control in early pregnancy among women with type 1 diabetes. Methods: A retrospective study of 107 women with type 1 diabetes who completed 1-3 days of diet recording before first antenatal visit, as a part of routine care. The total daily carbohydrate consumption from the major sources (e.g. brea…	[Asbjornsdottir, Bjorg; Akueson, Cecelia E.; Ronneby, Helle; Damm, Peter; Mathiesen, Elisabeth R.] Rigshosp, Ctr Pregnant Women Diabet, Blegdamsvej 9-4001, DK-2100 Copenhagen O, Denmark; [Asbjornsdottir, Bjorg; Mathiesen, Elisabeth R.] Rigshosp, Dept Endocrinol, Ole Maloes Vej 24-7551, DK-2100 Copenhagen O, Denmark; [Damm, Peter] Rigshosp, Dept Obstet, Blegdamsvej 9-4031, DK-2100 Copenhagen O, De…	Rigshospitalet; Rigshospitalet; Rigshospitalet; Rigshospitalet; University of Copenhagen; University of Copenhagen	Asbjörnsdóttir, B (corresponding author), Rosenvaengets Hovedvej 46-04, DK-2100 Copenhagen O, Denmark.	bjoerg.asbjoernsdottir.01@regionh.dk; kfc705@alumni.ku.dk; Helle.Ronneby@regionh.dk; ane.rytter@regionh.dk; jra@nexs.ku.dk; pdamm@dadlnet.dk; elisabeth.reinhardt.mathiesen@regionh.dk		Damm, Peter/0000-0002-2067-5246; Andersen, Jens Rikardt/0000-0003-3503-8474; Mathiesen, elisabeth/0000-0003-3279-0863	Novo Nordisk Foundation; Novo Nordisk Fonden [NNF14OC0009275] Funding Source: researchfish	Novo Nordisk Foundation(Novo Nordisk FoundationNovocure Limited); Novo Nordisk Fonden(Novo Nordisk Foundation)	This study was supported by The Novo Nordisk Foundation. The sponsor of the study had no involvement in design, conduct, or interpretation of the study.		44	13	13	0	6	ELSEVIER IRELAND LTD	CLARE	ELSEVIER HOUSE, BROOKVALE PLAZA, EAST PARK SHANNON, CO, CLARE, 00000, IRELAND	0168-8227	1872-8227		DIABETES RES CLIN PR	Diabetes Res. Clin. Pract.	MAY	2017	127
J	AlBabtain, SA; AlAfif, NO; AlDisi, D; AlZahrani, SH				AlBabtain, Sara A.; AlAfif, Nora O.; AlDisi, Dara; AlZahrani, Saad H.			Manual and Application-Based Carbohydrate Counting and Glycemic Control in Type 1 Diabetes Subjects: A Narrative Review	HEALTHCARE			English	Review						type 1 diabetes mellitus; hemoglobin A1c; carbohydrate counting; carbohydrate mobile app; diabetes nutrition	AUTOMATED BOLUS CALCULATOR; METABOLIC-CONTROL; COMPLICATIONS; MANAGEMENT; CHILDREN	Type 1 diabetes (T1DM) is the most common chronic disease in young adults and children, which is treated with insulin, usually given as basal and boluses. Carbohydrate counting (CHOC) helps patients to determine the correct meal doses. The aim of this review is to study the effect of CHOC on glucose control, body weight, insulin dose and quality of life (QoL). The literature search was conducted …	[AlBabtain, Sara A.] King Fahad Med City, Clin Nutr Adm, Riyadh Hlth Cluster 2, Riyadh 11525, Saudi Arabia; [AlAfif, Nora O.; AlDisi, Dara] King Saud Univ, Coll Appl Med Sci, Dept Community Hlth Sci, Riyadh 11433, Saudi Arabia; [AlZahrani, Saad H.] King Fahad Med City, Obes Endocrine & Metab Ctr, Riyadh 11525, Saudi Arabia	King Fahad Medical City; King Saud University; King Fahad Medical City	AlAfif, NO (corresponding author), King Saud Univ, Coll Appl Med Sci, Dept Community Hlth Sci, Riyadh 11433, Saudi Arabia.	nalafeef@ksu.edu.sa		Albabtain, Sara Abdulaziz/0009-0006-1952-7015	Research Center at King Fahd Medical City, Riyadh	Research Center at King Fahd Medical City, Riyadh	The authors would like to thank the Research Center at King Fahd Medical City, Riyadh, for their valuable financial support provided for the manuscript.		40	1	1	0	2	MDPI	BASEL	ST ALBAN-ANLAGE 66, CH-4052 BASEL, SWITZERLAND		2227-9032		HEALTHCARE-BASEL	Healthcare	APR	2023	11	7
J	Fortin, A; Rabasa-Lhoret, R; Roy-Fleming, A; Desjardins, K; Brazeau, AS; Ladouceur, M; Gingras, V				Fortin, Andreanne; Rabasa-Lhoret, Remi; Roy-Fleming, Amelie; Desjardins, Katherine; Brazeau, Anne-Sophie; Ladouceur, Martin; Gingras, Veronique			Practices, perceptions and expectations for carbohydrate counting in patients with type 1 diabetes - Results from an online survey	DIABETES RESEARCH AND CLINICAL PRACTICE			English	Article						Type 1 diabetes; Carbohydrate counting; Education; Diabetes treatment; Technology	HORMONE ARTIFICIAL PANCREAS; GLYCEMIC CONTROL; CARDIOVASCULAR-DISEASE; CONTROLLED-TRIAL; GLUCOSE CONTROL; ADULT PATIENTS; INSULIN; MANAGEMENT; ASSOCIATION; PREVALENCE	Aims: Characterize adult patients with diabetes on intensive insulin therapy in terms of: (a) practices and perceived difficulties relative to carbohydrate counting (CC) and diabetes treatment, and (b) their perceptions and expectations relative to CC. Methods: Participants completed a 30-question web-based questionnaire. Results: Participants with type 1 diabetes (T1D) and using CC as part of th…	[Fortin, Andreanne; Rabasa-Lhoret, Remi; Roy-Fleming, Amelie; Desjardins, Katherine; Gingras, Veronique] Inst Recherches Clin Montreal, 110 Pins Ave West, Montreal, PQ H2W 1R7, Canada; [Fortin, Andreanne; Rabasa-Lhoret, Remi; Roy-Fleming, Amelie; Gingras, Veronique] Univ Montreal, Dept Nutr, 2375 Chemin Cote St Catherine, Montreal, PQ H3T 1A8, Canada; [Rabasa-Lhoret, Remi] MDRC, 900 St Denis, Mon…	Universite de Montreal; Universite de Montreal; Universite de Montreal	Gingras, V (corresponding author), Inst Recherches Clin Montreal, 110 Pins Ave West, Montreal, PQ H2W 1R7, Canada.	veronique.gingras@ircm.qc.ca		Gingras, Veronique/0000-0003-4918-7534	J.A. De Seve Foundation	J.A. De Seve Foundation	This work is supported by J.A. De Seve Foundation to RRL. VG and RRL are research scholars of Fonds de Recherche du Quebec en Sante.		43	18	19	0	8	ELSEVIER IRELAND LTD	CLARE	ELSEVIER HOUSE, BROOKVALE PLAZA, EAST PARK SHANNON, CO, CLARE, 00000, IRELAND	0168-8227	1872-8227		DIABETES RES CLIN PR	Diabetes Res. Clin. Pract.	APR	2017	126
J	Baretic, M; Matovinovic Osvatic, M; Pavic, E; Rabadija, N; Uroic, V; Koletic, C; Rojnic Putarek, N; Pavlic Renar, I				Baretic, Maja; Matovinovic Osvatic, Martina; Pavic, Eva; Rabadija, Nada; Uroic, Valentina; Koletic, Carolina; Rojnic Putarek, Nataga; Pavlic Renar, Ivana			Type 1 diabetes from adolescence to adulthood: is there a permanent need for nutrition education and re-education?	MINERVA ENDOCRINOLOGICA			English	Article						Education; Diabetes mellitus, type 1; Diet, food, and nutrition	CONTROLLED-TRIAL; GLYCEMIC CONTROL; EMERGING ADULTS; YOUNG-PEOPLE; CARE; TRANSITION; CHILDREN; PROGRAM	BACKGROUND: The transition for type 1 diabetes patients from pediatric to adult diabetology care is challenging process for both medical team and patients. Adult diabetology usually insists on stricter goals and focuses on increased empowerment and self-care. We set to find a more practical and effective way to determine patient knowledge and skills during the transition. The aim of the study was…	[Baretic, Maja; Matovinovic Osvatic, Martina; Rabadija, Nada; Pavlic Renar, Ivana] Univ Hosp Ctr Zagreb, Dept Endocrinol, Internal Clin, Zagreb, Croatia; [Pavic, Eva; Uroic, Valentina] Univ Hosp Ctr Zagreb, Dept Nutr & Dietet, Zagreb, Croatia; [Koletic, Carolina] Univ Zagreb, Sch Med, Zagreb, Croatia; [Rojnic Putarek, Nataga] Univ Hosp Ctr Zagreb, Dept Pediat Endocrinol & Diabet, Zagreb, Croatia	University of Zagreb; University of Zagreb; University of Zagreb; University of Zagreb	Baretic, M (corresponding author), KBC Zagreb, Zavod Endokrinol, Kispaticeva 12, Zagreb 10000, Croatia.	maja.simek@zg.t-com.hr	Baretić, Maja/ITU-6886-2023; Baretić, Maja/AFJ-0980-2022	Baretić, Maja/0000-0002-7242-8407; Baretić, Maja/0000-0002-7242-8407					15	4	4	0	10	EDIZIONI MINERVA MEDICA	TURIN	CORSO BRAMANTE 83-85 INT JOURNALS DEPT., 10126 TURIN, ITALY	0391-1977	1827-1634		MINERVA ENDOCRINOL	Minerva Endocrinol.	MAR	2018	43	1
J	Schmidt, S; Vistisen, D; Almdal, T; Hommel, E; Norgaard, K				Schmidt, Signe; Vistisen, Dorte; Almdal, Thomas; Hommel, Eva; Norgaard, Kirsten			Exploring factors influencing HbA1c and psychosocial outcomes in people with type 1 diabetes after training in advanced carbohydrate counting	DIABETES RESEARCH AND CLINICAL PRACTICE			English	Article						Type 1 diabetes mellitus; Advanced carbohydrate counting; Automated bolus calculator; Patient reported outcomes; Numeracy; Treatment adherence	GLYCEMIC CONTROL; NUMERACY; QUESTIONNAIRE; HYPOGLYCEMIA; VALIDATION	Aims: The purpose of this secondary analysis of the StenoABC Study was to identify determinants of the changes in HbA1c observed after training of people with type 1 diabetes in advanced carbohydrate counting (ACC) and automated bolus calculator (ABC) use, and further to investigate psychosocial effects of these insulin dosing approaches. Methods: Validated diabetes-specific questionnaires were u…	[Schmidt, Signe; Norgaard, Kirsten] Hvidovre Univ Hosp, Dept Endocrinol, Kettegard 30, DK-2650 Hvidovre, Denmark; [Schmidt, Signe] Danish Diabet Acad, Odense, Denmark; [Vistisen, Dorte; Hommel, Eva] Steno Diabet Ctr Copenhagen, Gentofte, Denmark; [Almdal, Thomas] Rigshosp, Dept Endocrinol, Copenhagen, Denmark	University of Copenhagen; Steno Diabetes Center; Rigshospitalet; University of Copenhagen	Schmidt, S (corresponding author), Hvidovre Univ Hosp, Dept Endocrinol, Kettegard 30, DK-2650 Hvidovre, Denmark.	Signe.Schmidt@regionh.dk	Nørgaard, Kirsten/AAC-9803-2020; Schmidt, Signe/AAH-4331-2019	Nørgaard, Kirsten/0000-0003-1620-8271; Vistisen, Dorte/0000-0001-5045-5351; Schmidt, Signe/0000-0002-6968-6675; Hommel, Eva/0000-0001-7570-5919	Roche Diabetes Care GmbH; Steno Diabetes Center Copenhagen; Steno Diabetes Center Copenhagen (SDCC) [SDCC 3.A Complications] Funding Source: researchfish	Roche Diabetes Care GmbH; Steno Diabetes Center Copenhagen(Steno Diabetes Center); Steno Diabetes Center Copenhagen (SDCC)(Steno Diabetes Center)	This work was supported by Roche Diabetes Care GmbH and the Steno Diabetes Center Copenhagen.		21	8	8	0	3	ELSEVIER IRELAND LTD	CLARE	ELSEVIER HOUSE, BROOKVALE PLAZA, EAST PARK SHANNON, CO, CLARE, 00000, IRELAND	0168-8227	1872-8227		DIABETES RES CLIN PR	Diabetes Res. Clin. Pract.	AUG	2017	130
J	Shiraishi, S; Miyao, S; Kikuchi, N; Ochi, K; Sato, E; Ohashi, J; Kawamura, R; Osawa, H; Makino, H				Shiraishi, Sanshiro; Miyao, Satoshi; Kikuchi, Nozomi; Ochi, Kazue; Sato, Eiko; Ohashi, Jun; Kawamura, Ryoichi; Osawa, Haruhiko; Makino, Hideichi			Effects of carbohydrate counting on glycemic control and quality of life in patients with type 1 diabetes: a pilot study	DIABETOLOGY INTERNATIONAL			English	Article						Carbohydrate counting; Type 1; diabetes; QOL; HbA1c; DTSQ; DDRQOL	CHILDREN; THERAPY	Aims We investigated the effects of carbohydrate counting (CC) on glycemic control and the quality of life in Japanese patients with adult-onset type 1 diabetes as a pilot study. Patients and methods Seven patients with type 1 diabetes (3 males and 4 females) aged 62.0 +/- 11.9 years were instructed in CC with subsequent insulin dose adjustments. We measured the HbA1c, glycated albumin, body mass…	[Shiraishi, Sanshiro; Miyao, Satoshi; Kikuchi, Nozomi; Ochi, Kazue; Makino, Hideichi] Shiraishi Hosp Diabet Ctr, Imabari, Ehime, Japan; [Sato, Eiko] Kiryu Univ, Fac Hlth Care, Dept Nursing, Midori, Gunma, Japan; [Ohashi, Jun] Univ Tsukuba, Grad Sch Comprehens Human Sci, Doctoral Program Life Syst Med Sci, Tsukuba, Ibaraki, Japan; [Kawamura, Ryoichi; Osawa, Haruhiko] Ehime Univ, Grad Sch Med, Dept…	University of Tsukuba; Ehime University	Makino, H (corresponding author), Shiraishi Hosp Diabet Ctr, Imabari, Ehime, Japan.	hidemakino@orion.ocn.ne.jp							24	0	0	0	1	SPRINGER JAPAN KK	TOKYO	SHIROYAMA TRUST TOWER 5F, 4-3-1 TORANOMON, MINATO-KU, TOKYO, 105-6005, JAPAN	2190-1678	2190-1686		DIABETOL INT	Diabetol. Int.	SEP	2014	5	3
J	Gandolfo, AS; Bastos, DV; Makluf, BAJ; Neri, LDL; Savoldelli, RD; Della Manna, T; Damiani, D; Ferraro, AA				Gandolfo, Adriana Servilha; Bastos, Debora Vasconcelos; Jabur Makluf, Bruna Abreu; Lopes Neri, Lenycia de Cassya; Savoldelli, Roberta Diaz; Della Manna, Thais; Damiani, Durval; Ferraro, Alexandre Archanjo			Efficacy of photographic educational materials for carbohydrate counting training of adolescents with diabetes mellitus	NUTRICION HOSPITALARIA			English	Article						Diet for diabetics; Adolescents; Teaching materials; Photographs	FOOD PHOTOGRAPHS; PORTION SIZE; ACCURACY	Background: Carbohydrate counting (CHC) is acknowledged by the American Diabetes Association (ADA) as an important tool. Objective: To assess the efficacy of photographic educational materials to train adolescents with DM to perform CHC. Subjects and methods: 76 adolescents were randomly divided into two groups of CHC orientation: by means of photographic materials (Photo) or by a list of foods (…	[Gandolfo, Adriana Servilha; Lopes Neri, Lenycia de Cassya] HCFMUSP, Inst Crianca, Dept Nutr, BR-05403000 Sao Paulo, Brazil; [Bastos, Debora Vasconcelos; Jabur Makluf, Bruna Abreu] Univ Fed Alfenas, Alfenas, MG, Brazil; [Savoldelli, Roberta Diaz] HCFMUSP, Inst Crianca, Pediat Endocrinol Unit, BR-05403000 Sao Paulo, Brazil; [Della Manna, Thais] HCFMUSP, Inst Crianca, Diabet Unit, BR-05403000 Sao P…	Universidade Federal de Alfenas	Gandolfo, AS (corresponding author), HCFMUSP, Inst Crianca, Dr Eneas de Carvalho Aguiar 647, BR-05403000 Sao Paulo, Brazil.	adriana.gandolfo@hc.fm.usp.br	Ferraro, Alexandre A/G-6440-2013; Neri, Lenycia de Cassya Lopes/C-4683-2018	Ferraro, Alexandre A/0000-0003-1439-8091; Neri, Lenycia de Cassya Lopes/0000-0002-4162-3664					22	2	2	0	8	ARAN EDICIONES, S L	MADRID	C/ CASTELLO, 128, 1O, MADRID, 28006, SPAIN	0212-1611	1699-5198		NUTR HOSP	Nutr. Hosp.	FEB	2014	29	2
J	Vaz, EC; Porfírio, GJM; Nunes, HRD; Nunes-Nogueira, VD				Vaz, Eliege Carolina; Martiniano Porfirio, Gustavo Jose; de Carvalho Nunes, Helio Rubens; Nunes-Nogueira, Vania dos Santos			Effectiveness and safety of carbohydrate counting in the management of adult patients with type 1 diabetes mellitus: a systematic review and meta-analysis	ARCHIVES OF ENDOCRINOLOGY METABOLISM			English	Review						Type 1 diabetes mellitus; carbohydrate counting; quality of life; systematic review; meta-analysis	INDEX DIETARY ADVICE; METABOLIC-CONTROL; BOLUS CALCULATOR; GLYCEMIC CONTROL; CHILDREN; THERAPY; STRATEGIES; QUALITY	Objective: This study aimed to evaluate the effectiveness and safety of carbohydrate counting (CHOC) in the treatment of adult patients with type 1 diabetes mellitus (DM1). Materials and methods: We performed a systematic review of randomized studies that compared CHOC with general dietary advice in adult patients with DM1. The primary outcomes were changes in glycated hemoglobin (HbA1c), quality…	[Vaz, Eliege Carolina; Nunes-Nogueira, Vania dos Santos] Univ Estadual Sao Paulo Unesp, Fac Med Botucatu, Dept Clin Med, Botucatu, SP, Brazil; [Martiniano Porfirio, Gustavo Jose] Univ Fed Sao Paulo Unifesp, Disciplina Med Urgencia & Med Baseada Evidencias, Ctr Cochrane Brasil, Sao Paulo, SP, Brazil; [de Carvalho Nunes, Helio Rubens] Univ Estadual Sao Paulo Unesp, Fac Med Botucatu, Dept Saude Publ…	Universidade Estadual Paulista; Universidade Federal de Sao Paulo (UNIFESP); Universidade Estadual Paulista	Nunes-Nogueira, VD (corresponding author), Univ Estadual Sao Paulo, Fac Med Botucatu, Dept Clin Med, Unesp, Ave Prof Mario Rubens Guimaraes Montenegro S-N, BR-18618687 Botucatu, SP, Brazil.	vsnunes@fmb.unesp.br	de Carvalho Nunes, Hélio Rubens/K-6229-2016; Nunes-Nogueira, Vania/AFX-0861-2022	Nunes-Nogueira, Vania/0000-0001-9316-4167					36	27	28	1	7	SBEM-SOC BRASIL ENDOCRINOLOGIA & METABOLOGIA	RIO DE JANEIRO, RJ	RUA HUMAITA, 85 CJ 501, RIO DE JANEIRO, RJ, 22261-000, BRAZIL	2359-3997	2359-4292		ARCH ENDOCRIN METAB	Arch. Endocrinol. Metab.	MAY-JUN	2018	62	3
J	Kostopoulou, E; Livada, I; Partsalaki, I; Lamari, F; Skiadopoulos, S; Gil, APR; Spiliotis, BE				Kostopoulou, Eirini; Livada, Ioulia; Partsalaki, Ioanna; Lamari, Fotini; Skiadopoulos, Spyros; Gil, Andrea Paola; Spiliotis, Bessie E.			The role of carbohydrate counting in glycemic control and oxidative stress in patients with type 1 diabetes mellitus (T1DM)	HORMONES-INTERNATIONAL JOURNAL OF ENDOCRINOLOGY AND METABOLISM			English	Article						Oxidative stress; Standard insulin dosing; MDA; FRAP; Type 1 diabetes mellitus; Carbohydrate counting	ANTIOXIDANT POWER; OBESITY	Purpose Oxidative stress is closely related to type 1 diabetes mellitus (T1DM), playing a key role in the pathogenesis of the disease and progression of complications. It is characterized by loss of equilibrium between oxidative factors and antioxidant protective mechanisms. Several markers have been used to assess both components of oxidative status; two of which are malondialdehyde (MDA) and fe…	[Kostopoulou, Eirini; Livada, Ioulia; Partsalaki, Ioanna; Spiliotis, Bessie E.] Univ Patras, Sch Med, Dept Pediat, Div Pediat Endocrinol & Diabet, Patras 26504, Greece; [Lamari, Fotini] Univ Patras, Dept Pharm, Lab Pharmacognosy & Chem Nat Prod, Patras 26504, Greece; [Skiadopoulos, Spyros] Univ Patras, Sch Med, Dept Med Phys, Patras 26504, Greece; [Gil, Andrea Paola] Univ Peloponnese, Dept Nursin…	University of Patras; University of Patras; University of Patras; University of Peloponnese	Kostopoulou, E (corresponding author), Univ Patras, Sch Med, Dept Pediat, Div Pediat Endocrinol & Diabet, Patras 26504, Greece.	eirini.kost@gmail.com	Gil, Andrea Paola Rojas/AAS-8328-2021; Kostopoulou, Eirini/AAY-7878-2020; Partsalaki, Ioanna/AAG-9965-2021; Lamari, Fotini N./G-1008-2010	Kostopoulou, Eirini/0000-0002-7051-7537; Lamari, Fotini N./0000-0002-6938-3500; PARTSALAKI, IOANNA/0000-0003-0492-7623; Rojas Gil, Andrea Paola/0000-0002-9812-2131					36	3	3	0	4	SPRINGER INTERNATIONAL PUBLISHING AG	CHAM	GEWERBESTRASSE 11, CHAM, CH-6330, SWITZERLAND	1109-3099	2520-8721		HORM-INT J ENDOCRINO	Horm.-Int. J. Endocrinol. Metab.	SEP	2020	19	3
J	Donzeau, A; Bonnemaison, E; Vautier, V; Menut, V; Houdon, L; Bendelac, N; Bismuth, E; Bouhours-Nouet, N; Quemener, E; Baron, S; Nicolino, M; Faure, N; Pochelu, S; Barat, P; Coutant, R				Donzeau, Aurelie; Bonnemaison, Elisabeth; Vautier, Vanessa; Menut, Vanessa; Houdon, Laure; Bendelac, Nathalie; Bismuth, Elise; Bouhours-Nouet, Natacha; Quemener, Emmanuel; Baron, Sabine; Nicolino, Marc; Faure, Nathalie; Pochelu, Sandra; Barat, Pascal; Coutant, Regis			Effects of advanced carbohydrate counting on glucose control and quality of life in children with type 1 diabetes	PEDIATRIC DIABETES			English	Article						carbohydrate counting; children; continuous subcutaneous insulin infusion; quality of life; type 1 diabetes	FLEXIBLE INSULIN THERAPY; ENABLE DIETARY FREEDOM; NORMAL EATING DAFNE; GLYCEMIC CONTROL; SEVERE HYPOGLYCEMIA; METABOLIC-CONTROL; BOLUS CALCULATOR; DOSE ADJUSTMENT; ADOLESCENTS; PEOPLE	Objective The effect of advanced carbohydrate counting (ACC) on metabolic and quality of life (QOL) outcomes is uncertain in children with type 1 diabetes. Our aim was to determine whether ACC would improve HbA1c and QOL scores as compared with standard nutrition in this population. Methods We randomized 87 patients using pump and rapid-acting analogs in a 1 year randomized multicenter study (age…	[Donzeau, Aurelie; Bouhours-Nouet, Natacha; Quemener, Emmanuel; Coutant, Regis] Univ Hosp, Pediat Diabetol, 4 Rue Larrey, F-49000 Angers, France; [Bonnemaison, Elisabeth; Faure, Nathalie] Univ Hosp, Pediat Diabetol, Tours, France; [Vautier, Vanessa; Pochelu, Sandra; Barat, Pascal] Univ Hosp, Pediat Diabetol, Bordeaux, France; [Menut, Vanessa; Baron, Sabine] Univ Hosp, Pediat Diabetol, Nantes, Fra…	Universite d'Angers; Centre Hospitalier Universitaire d'Angers; CHU Tours; CHU Bordeaux; Universite de Bordeaux; Nantes Universite; CHU de Nantes; CHU Lyon	Coutant, R (corresponding author), Univ Hosp, Pediat Diabetol, 4 Rue Larrey, F-49000 Angers, France.	recoutant@chu-angers.fr	Barat, Pascal/E-4013-2017	BARAT, Pascal/0000-0001-5029-0200	French Ministry of Health [PHRC-2009-03]	French Ministry of Health	French Ministry of Health, Grant/Award Number: grant PHRC-2009-03		30	10	10	1	6	WILEY	HOBOKEN	111 RIVER ST, HOBOKEN 07030-5774, NJ USA	1399-543X	1399-5448		PEDIATR DIABETES	Pediatr. Diabetes	NOV	2020	21	7
J	Rabbone, I; Scaramuzza, AE; Ignaccolo, MG; Tinti, D; Sicignano, S; Redaelli, F; De Angelis, L; Bosetti, A; Zuccotti, GV; Cerutti, F				Rabbone, Ivana; Scaramuzza, Andrea E.; Ignaccolo, Maria Giovanna; Tinti, Davide; Sicignano, Sabrina; Redaelli, Francesca; De Angelis, Laura; Bosetti, Alessandra; Zuccotti, Gian Vincenzo; Cerutti, Franco			Carbohydrate counting with an automated bolus calculator helps to improve glycaemic control in children with type 1 diabetes using multiple daily injection therapy: An 18-month observational study	DIABETES RESEARCH AND CLINICAL PRACTICE			English	Article						Bolus calculator; Carbohydrate counting; Childhood diabetes; Education; Insulin therapy; Type 1 diabetes	SUBCUTANEOUS INSULIN INFUSION; MELLITUS; ADOLESCENTS; BENEFITS	Aims: This study aimed to investigate the effect of carbohydrate counting (carbC), with or without an automated bolus calculator (ABC), in children with type 1 diabetes treated with multiple daily insulin injections. Methods: We evaluated 85 children, aged 9-16 years, with type 1 diabetes, divided into four groups: controls (n = 23), experienced carbC (n = 19), experienced carbC + ABC (n = 18) an…	[Rabbone, Ivana; Ignaccolo, Maria Giovanna; Tinti, Davide; Sicignano, Sabrina; Cerutti, Franco] Univ Turin, Dept Paediat, I-10126 Turin, Italy; [Scaramuzza, Andrea E.; Redaelli, Francesca; De Angelis, Laura; Bosetti, Alessandra; Zuccotti, Gian Vincenzo] Univ Milan, Dept Pediat, Luigi Sacco Hosp, I-20157 Milan, Italy	University of Turin; University of Milan; Luigi Sacco Hospital	Scaramuzza, AE (corresponding author), Univ Milan, Dept Paediat, Azienda Osped, Osped Luigi Sacco, Via Giovanni Battista Grassi 74, I-20157 Milan, Italy.	scaramuzza.andrea@hsacco.it	Rabbone, Ivana/AAC-4250-2020; Tinti, Davide/HNS-8326-2023; De Angelis, Laura Costanza/AAC-3391-2020; Scaramuzza, Andrea E./J-6865-2012; Zuccotti, Gianvincenzo/H-8572-2017	De Angelis, Laura Costanza/0000-0002-0201-257X; Scaramuzza, Andrea E./0000-0002-1518-8515; Rabbone, Ivana/0000-0003-4173-146X; Zuccotti, Gianvincenzo/0000-0002-2795-9874					23	13	13	0	4	ELSEVIER IRELAND LTD	CLARE	ELSEVIER HOUSE, BROOKVALE PLAZA, EAST PARK SHANNON, CO, CLARE, 00000, IRELAND	0168-8227	1872-8227		DIABETES RES CLIN PR	Diabetes Res. Clin. Pract.	MAR	2014	103	3
J	Trento, M; Trinetta, A; Kucich, C; Grassi, G; Passera, P; Gennari, S; Paganin, V; Tedesco, S; Charrier, L; Cavallo, F; Porta, M				Trento, M.; Trinetta, A.; Kucich, C.; Grassi, G.; Passera, P.; Gennari, S.; Paganin, V.; Tedesco, S.; Charrier, L.; Cavallo, F.; Porta, M.			Carbohydrate counting improves coping ability and metabolic control in patients with Type 1 diabetes managed by Group Care	JOURNAL OF ENDOCRINOLOGICAL INVESTIGATION			English	Article						carbohydrate counting; health behaviors; patient education; psychosocial support; quality of life; Type 1 diabetes	PEOPLE	Background and aims: To assess, in patients with Type 1 diabetes (T1DM), the effects of adding a carbohydrate counting programme (CCP) to continuing education by Group Care on coping ability, quality of life (QoL), knowledge of diabetes, and metabolic control. Materials and methods: Out of 56 patients with T1DM followed by Group Care, 27 were randomized to receive an 8-session CCP and 29 controls…	[Trento, M.; Trinetta, A.; Kucich, C.; Grassi, G.; Passera, P.; Gennari, S.; Paganin, V.; Tedesco, S.; Porta, M.] Univ Turin, Dept Internal Med, Lab Clin Pedag, I-10126 Turin, Italy; [Charrier, L.; Cavallo, F.] Univ Turin, Dept Publ Hlth & Microbiol, I-10126 Turin, Italy	University of Turin; University of Turin	Trento, M (corresponding author), Univ Turin, Dept Internal Med, Lab Clin Pedag, Corso AM Dogliotti 14, I-10126 Turin, Italy.	marina.trento@unito.it	Porta, Massimo/G-6146-2011; Grassi, Giorgio/Q-2287-2018; Grassi, Giorgio/HQY-9294-2023	Grassi, Giorgio/0000-0001-8201-4219; Charrier, Lorena/0000-0002-1300-4508; TRENTO, Marina/0000-0003-3764-3539					23	23	25	3	12	SPRINGER	NEW YORK	233 SPRING ST, NEW YORK, NY 10013 USA	0391-4097	1720-8386		J ENDOCRINOL INVEST	J. Endocrinol. Invest.	FEB	2011	34	2
J	Sharma, R; Upadhyay, B; Lal, N; Sagar, R; Jain, V				Sharma, Rajni; Upadhyay, Babita; Lal, Nitika; Sagar, Rajesh; Jain, Vandana			Carbohydrate Counting vs. Fixed Meal Plan in Indian Children with Type 1 Diabetes Mellitus: A Randomized Controlled Trial	INDIAN JOURNAL OF PEDIATRICS			English	Article; Early Access						Glycemic control; HbA1c; Insulin carbohydrate ratio; Medical nutrition therapy; PAID score	METABOLIC-CONTROL; GLYCEMIC CONTROL	ObjectivesTo study the impact of carbohydrate counting vs. fixed-meal plan on glycemic control, quality of life (QoL) and diabetes-related emotional distress in children with Type 1 diabetes mellitus (T1DM).MethodsChildren aged 6-18 y with T1DM of duration >1 y were eligible for the study if they were on multiple daily injections of insulin and regularly monitoring blood glucose. Those with celia…	[Sharma, Rajni; Upadhyay, Babita; Lal, Nitika; Jain, Vandana] All India Inst Med Sci AIIMS, Dept Pediat, Div Pediat Endocrinol, New Delhi 110029, India; [Sagar, Rajesh] All India Inst Med Sci, Dept Psychiat, New Delhi, India	All India Institute of Medical Sciences (AIIMS) New Delhi; All India Institute of Medical Sciences (AIIMS) New Delhi	Jain, V (corresponding author), All India Inst Med Sci AIIMS, Dept Pediat, Div Pediat Endocrinol, New Delhi 110029, India.	drvandanajain@aiims.edu		Jain, Vandana/0000-0002-6139-4686	The authors would like to thank Mr. Brijesh Kumar, PhD student, Department of Pediatrics, All India Institute of Medical Sciences (AIIMS), Delhi, and Dr. Ashish Upadhyay, Department of Biostatistics, AIIMS, Delhi, for carrying out statistical analysis.	The authors would like to thank Mr. Brijesh Kumar, PhD student, Department of Pediatrics, All India Institute of Medical Sciences (AIIMS), Delhi, and Dr. Ashish Upadhyay, Department of Biostatistics, AIIMS, Delhi, for carrying out statistical analysis.	The authors would like to thank Mr. Brijesh Kumar, PhD student, Department of Pediatrics, All India Institute of Medical Sciences (AIIMS), Delhi, and Dr. Ashish Upadhyay, Department of Biostatistics, AIIMS, Delhi, for carrying out statistical analysis.		17	0	0	0	0	SPRINGER INDIA	NEW DELHI	7TH FLOOR, VIJAYA BUILDING, 17, BARAKHAMBA ROAD, NEW DELHI, 110 001, INDIA	0019-5456	0973-7693		INDIAN J PEDIATR	Indian J. Pediatr.	2023 OCT 3	2023
J	Marigliano, M; Morandi, A; Maschio, M; Sabbion, A; Contreas, G; Tomasselli, F; Tommasi, M; Maffeis, C				Marigliano, Marco; Morandi, Anita; Maschio, Maddalena; Sabbion, Alberto; Contreas, Giovanna; Tomasselli, Francesca; Tommasi, Mara; Maffeis, Claudio			Nutritional education and carbohydrate counting in children with type 1 diabetes treated with continuous subcutaneous insulin infusion: the effects on dietary habits, body composition and glycometabolic control	ACTA DIABETOLOGICA			English	Article						Type 1 diabetes mellitus; Nutritional education; Carbohydrate counting; Diet composition; HbA1c	FAT; ADOLESCENTS; INJECTIONS; GLUCOSE; INDEX; CSII	Carbohydrate counting (CHC) in combination with nutritional education has been used to optimize the insulin dose in patients with type 1 diabetes (T1D). The aim of this study was to test the impact of CHC and nutritional education on changes in dietary habits, body composition and body fat distribution in children with T1D treated with insulin pumps (CSII). Twenty-five children with T1D and CSII …	[Marigliano, Marco; Morandi, Anita; Maschio, Maddalena; Sabbion, Alberto; Contreas, Giovanna; Tomasselli, Francesca; Tommasi, Mara; Maffeis, Claudio] Univ Verona, Reg Ctr Pediat Diabet Clin Nutr & Obes, Dept Life & Reprod Sci, I-37134 Verona, Italy	University of Verona	Marigliano, M (corresponding author), Univ Verona, Reg Ctr Pediat Diabet Clin Nutr & Obes, Dept Life & Reprod Sci, Via Bengasi 4, I-37134 Verona, Italy.	marco.marigliano@univr.it	Marigliano, Marco/IUP-1444-2023; Maffeis, Claudio/AAG-5347-2020; Morandi, Anita/AAC-4067-2022	Marigliano, Marco/0000-0002-3232-8807; MORANDI, Anita/0000-0002-2631-9330					20	25	32	0	27	SPRINGER-VERLAG ITALIA SRL	MILAN	VIA DECEMBRIO, 28, MILAN, 20137, ITALY	0940-5429	1432-5233		ACTA DIABETOL	Acta Diabetol.	DEC	2013	50	6
J	Schmidt, S; Meldgaard, M; Serifovski, N; Storm, C; Christensen, TM; Gade-Rasmussen, B; Norgaard, K				Schmidt, Signe; Meldgaard, Merete; Serifovski, Nermin; Storm, Camilla; Christensen, Tomas Moller; Gade-Rasmussen, Birthe; Norgaard, Kirsten			Use of an Automated Bolus Calculator in MDI-Treated Type 1 Diabetes The BolusCal Study, a randomized controlled pilot study	DIABETES CARE			English	Article							PATIENT EDUCATION; PROGRAM	OBJECTIVE-To investigate the effect of flexible intensive insulin therapy (FIIT) and an automated bolus calculator (ABC) in a Danish type 1 diabetes population treated with multiple daily injections. Furthermore, to test the feasibility of teaching FIIT in a 3-h structured course. RESEARCH DESIGN AND METHODS-The BolusCal Study was a 16-week randomized, controlled, open-label, three-arm parallel, …	[Schmidt, Signe; Meldgaard, Merete; Serifovski, Nermin; Storm, Camilla; Christensen, Tomas Moller; Gade-Rasmussen, Birthe; Norgaard, Kirsten] Hvidovre Univ Hosp, Dept Endocrinol, DK-2650 Hvidovre, Denmark; [Christensen, Tomas Moller] Bispebjerg Hosp, Dept Endocrinol, Copenhagen, Denmark	University of Copenhagen; University of Copenhagen; Bispebjerg Hospital	Schmidt, S (corresponding author), Hvidovre Univ Hosp, Dept Endocrinol, DK-2650 Hvidovre, Denmark.	signe.schmidt@hvh.regionh.dk	Schmidt, Signe/AAH-4331-2019; Nørgaard, Kirsten/AAC-9803-2020	Nørgaard, Kirsten/0000-0003-1620-8271; Schmidt, Signe/0000-0002-6968-6675	Danish Strategic Research Council (DiaCon, NABIIT) [2106-07-0034]; Novo Nordisk, Scandinavia; Roche	Danish Strategic Research Council (DiaCon, NABIIT); Novo Nordisk, Scandinavia(Novo Nordisk); Roche(Roche Holding)	The BolusCal Study was an investigator-initiated, -designed, and -performed study. The study was a DiaCon Study Group project funded by the Danish Strategic Research Council (DiaCon, NABIIT 2106-07-0034).; The BolusCal Study received further funding from Novo Nordisk, Scandinavia. Home glucose meters and bolus calculators were kindly provided to the study by Roche, Denmark. Medtronic, Denmark, ki…		23	84	86	1	15	AMER DIABETES ASSOC	ALEXANDRIA	1701 N BEAUREGARD ST, ALEXANDRIA, VA 22311-1717 USA	0149-5992	1935-5548		DIABETES CARE	Diabetes Care	MAY	2012	35	5
J	Rossi, MCE; Nicolucci, A; Di Bartolo, P; Bruttomesso, D; Girelli, A; Ampudia, FJ; Kerr, D; Ceriello, A; Mayor, CD; Pellegrini, F; Horwitz, D; Vespasiani, G				Rossi, Maria C. E.; Nicolucci, Antonio; Di Bartolo, Paolo; Bruttomesso, Daniela; Girelli, Angela; Ampudia, Francisco J.; Kerr, David; Ceriello, Antonio; De La Questa Mayor, Carmen; Pellegrini, Fabio; Horwitz, David; Vespasiani, Giacomo			Diabetes Interactive Diary: A New Telemedicine System Enabling Flexible Diet and Insulin Therapy While Improving Quality of Life An open-label, international, multicenter, randomized study	DIABETES CARE			English	Article							HEALTH SURVEY SF-36; PATIENT; SATISFACTION; VALIDATION; SUPPORT	OBJECTIVE - Widespread use of carbohydrate counting is limited by its complex education. In this stud), we compared a Diabetes Interactive Diary (DID) with standard carbohydrate counting in terms of metabolic and Weight control, Lime required for education, quality of life, and treatment satisfaction. RESEARCH DESIGN AND METHODS - Adults with type 1 diabetes were randomly assigned to DID (group A…	[Rossi, Maria C. E.; Nicolucci, Antonio; Pellegrini, Fabio] Ist Ric Farmacol Mario Negri, Consorzio Mario Negri Sud, Dept Clin Pharmacol & Epidemiol, I-66030 Santa Maria Imbaro, CH, Italy; [Di Bartolo, Paolo] Presidio Osped, Diabet Unit, Ravenna, Italy; [Bruttomesso, Daniela] Univ Padua Polyclin, Clin Expt Med, Padua, Italy; [Girelli, Angela] Spedali Civil Brescia, Diabet Unit, I-25125 Brescia, I…	Istituto di Ricerche Farmacologiche Mario Negri IRCCS; Consorzio Mario Negri Sud; University of Padua; Azienda Ospedaliera - Universita di Padova; Hospital Spedali Civili Brescia; Hospital Clinic Universitari de Valencia; Bournemouth University; University of Warwick; Virgen del Rocio University Hospital; Hospital Universitario Virgen Macarena; University of Sevilla; Johnson & Johnson; Johnson & …	Rossi, MCE (corresponding author), Ist Ric Farmacol Mario Negri, Consorzio Mario Negri Sud, Dept Clin Pharmacol & Epidemiol, I-66030 Santa Maria Imbaro, CH, Italy.	mrossi@negrisud.it	Di Bartolo, Paolo/AAL-5954-2021; Ceriello, Antonio/J-9575-2016; Horwitz, David/AAI-6916-2020	Ceriello, Antonio/0000-0001-8122-3203; Di Bartolo, Paolo/0000-0001-5957-1551; Ampudia Blasco, Francisco Javier/0000-0003-0221-0901	Me.Te.Da.; Lifescan, Milpitas, CA	Me.Te.Da.; Lifescan, Milpitas, CA	Me.Te.Da. srl, San Benedetto del Tronto, Italy, developed the DID system. Funding for this study was provided by Me.Te.Da. and Lifescan, Milpitas, CA. G.V. is a medical consultant for Me.Te.Da. No other potential conflicts of interest relevant to this article were reported.; Parts Of this study were presented in abstract form at the 44th annual meeting of the European Association for the Study of…		18	113	119	0	10	AMER DIABETES ASSOC	ALEXANDRIA	1701 N BEAUREGARD ST, ALEXANDRIA, VA 22311-1717 USA	0149-5992	1935-5548		DIABETES CARE	Diabetes Care	JAN	2010	33	1
J	Brown, RJ; Wijewickrama, RC; Harlan, DM; Rother, KI				Brown, Rebecca J.; Wijewickrama, Rohan C.; Harlan, David M.; Rother, Kristina I.			Uncoupling Intensive Insulin Therapy from Weight Gain and Hypoglycemia in Type 1 Diabetes	DIABETES TECHNOLOGY & THERAPEUTICS			English	Article							COMPLICATIONS; MELLITUS	Background: Intensive insulin therapy has been associated with weight gain and increased hypoglycemia. In this pilot study, we determined the effect of optimized insulin therapy on weight gain and frequency of hypoglycemia in patients with long-standing type 1 diabetes mellitus. Methods: Sixteen patients with long-standing type 1 diabetes participated in an interventional clinical trial. Before a…	[Brown, Rebecca J.; Wijewickrama, Rohan C.; Harlan, David M.; Rother, Kristina I.] NIDDK, NIH, Bethesda, MD 20892 USA	National Institutes of Health (NIH) - USA; NIH National Institute of Diabetes & Digestive & Kidney Diseases (NIDDK)	Rother, KI (corresponding author), NIDDK, NIH, Bldg 10-8C432A,9000 Rockville Pike, Bethesda, MD 20892 USA.	kristinar@mail.nih.gov		Brown, Rebecca/0000-0002-2589-7382	National Institute of Diabetes, Digestive and Kidney Diseases	National Institute of Diabetes, Digestive and Kidney Diseases(United States Department of Health & Human ServicesNational Institutes of Health (NIH) - USANIH National Institute of Diabetes & Digestive & Kidney Diseases (NIDDK))	This research was supported by the intramural research program of the National Institute of Diabetes, Digestive and Kidney Diseases.		10	14	17	0	1	MARY ANN LIEBERT, INC	NEW ROCHELLE	140 HUGUENOT STREET, 3RD FL, NEW ROCHELLE, NY 10801 USA	1520-9156	1557-8593		DIABETES TECHNOL THE	Diabetes Technol. Ther.	APR	2011	13	4
J	Azeez, TA; Chimah, P; Hassan, AF; Moradeyo, A; Umoren, U; Eguzozie, E				Azeez, Taoreed Adegoke; Chimah, Patience; Hassan, Abdul Fattah; Moradeyo, Adedeji; Umoren, Ubong; Eguzozie, Emmanuel			Dietary recommendation in diabetes care: Carbohydrate counting and caloric content of Nigerian foods	INTERNATIONAL JOURNAL OF NONCOMMUNICABLE DISEASES			English	Review						Caloric content of Nigerian foods; carbohydrate counting; diabetes care; dietary approach	MEDICAL NUTRITION THERAPY	The prevalence of diabetes mellitus is rising globally and even more in low- and middle-income countries such as Nigeria. Optimal management of the disease is important to improve survival and prevent or delay its complications. Lifestyle management is a standard universal approach in optimizing the care given to diabetic patients. Dietary management is the central link in lifestyle modifications…	[Azeez, Taoreed Adegoke; Eguzozie, Emmanuel] Univ Coll Hosp, Dept Med, Endocrinol Metab & Diabet Unit, Ibadan, Nigeria; [Chimah, Patience] Lagos Univ Teaching Hosp, Dept Nutr & Dietet, Lagos, Nigeria; [Hassan, Abdul Fattah] Univ Maiduguri Teaching Hosp, Dept Internal Med, Maiduguri, Nigeria; [Moradeyo, Adedeji] Bernie State Univ Teaching Hosp, Dept Med, Makurdi, Nigeria; [Umoren, Ubong] Univ Uyo …	University of Ibadan; University College Hospital, Ibadan	Azeez, TA (corresponding author), Univ Coll Hosp, Dept Med, Endocrinol Metab & Diabet Unit, Ibadan, Nigeria.	adegokegalaxy@yahoo.com							31	1	1	0	2	WOLTERS KLUWER MEDKNOW PUBLICATIONS	MUMBAI	WOLTERS KLUWER INDIA PVT LTD , A-202, 2ND FLR, QUBE, C T S NO 1498A-2 VILLAGE MAROL, ANDHERI EAST, MUMBAI, Maharashtra, INDIA	2468-8827	2468-8835		INT J NONCOMMUN DIS	Int. J. Noncommun. Dis.	OCT-DEC	2020	5	4
J	Al Balwi, R; Al Madani, W; Al Ghamdi, A				Al Balwi, Rana; Al Madani, Wedad; Al Ghamdi, Amal			Efficacy of insulin dosing algorithms for high-fat high-protein mixed meals to control postprandial glycemic excursions in people living with type 1 diabetes: A systematic review and meta-analysis	PEDIATRIC DIABETES			English	Review						excursion; fat; glycemic; hyperglycemia; protein; type 1 diabetes	HORMONE ARTIFICIAL PANCREAS; GLUCOSE EXCURSIONS; DIETARY-PROTEIN; BOLUS; CHILDREN; PUMP; REQUIREMENTS; IMPACT; ADULTS; LEVEL	Optimizing postprandial blood glucose (PPG) levels after mixed meals that contain high fat and protein remains a challenge in the treatment of type 1 diabetes. This study evaluated the efficacy of different algorithms used for dosing insulin based on counting units of high fat and high protein (HFHP) meals with the current conventional method of counting carbohydrates alone to control PPG excursi…	[Al Balwi, Rana] Imam Abdulrahman Bin Faisal Univ, King Fahad Hosp Univ Al Khobar, Div Pediat Endocrinol, Dept Paediat, Dammam, Saudi Arabia; [Al Madani, Wedad] Gen Author Stat, Dept Hlth & Sport Stat, Riyadh, Saudi Arabia; [Al Ghamdi, Amal] Imam Abdulrahman bin Faisal Univ, Dept Family & Community Med, Coll Med, Damam, Saudi Arabia	Imam Abdulrahman Bin Faisal University; Imam Abdulrahman Bin Faisal University	Al Balwi, R (corresponding author), Imam Abdulrahman Bin Faisal Univ, King Fahad Hosp Univ Al Khobar, Dept Pediat, Dammam, Saudi Arabia.	rabalwi@iau.edu.sa							43	2	2	0	3	WILEY-HINDAWI	LONDON	ADAM HOUSE, 3RD FL, 1 FITZROY SQ, LONDON, WIT 5HE, ENGLAND	1399-543X	1399-5448		PEDIATR DIABETES	Pediatr. Diabetes	DEC	2022	23	8
J	Finner, N; Quinn, A; Donovan, A; O'Leary, O; O'Gorman, CS				Finner, Natalie; Quinn, Anne; Donovan, Anna; O'Leary, Orla; O'Gorman, Clodagh S.			Knowledge of carbohydrate counting and insulin dose calculations in paediatric patients with type 1 diabetes mellitus	BBA CLINICAL			English	Article						Carbohydrate counting; Type 1 diabetes mellitus; Multidisciplinary education		Background: Patients with type 1 diabetes mellitus (T1DM) who are able to adjust their insulin doses according to the carbohydrate content of a meal, as well as their blood glucose, are likely to have improved glycaemic control (Silverstein et al., 2005). With improved glycaemic control, patients have a lower risk of developing long-term microvascular complications associated with T1DM (Diabetes …	[Finner, Natalie; Donovan, Anna; O'Leary, Orla; O'Gorman, Clodagh S.] Univ Limerick, Grad Entry Med Sch, Limerick, Ireland; [Quinn, Anne; O'Gorman, Clodagh S.] Univ Hosp Limerick, Childrens Ark, Limerick, Ireland	University of Limerick; University of Limerick	O'Gorman, CS (corresponding author), Univ Limerick, Grad Entry Med Sch, Limerick, Ireland.	Clodagh.ogorman@ul.ie							3	7	9	0	9	ELSEVIER SCIENCE BV	AMSTERDAM	PO BOX 211, 1000 AE AMSTERDAM, NETHERLANDS	2214-6474			BBA CLIN	BBA Clin.	DEC	2015	4
J	Annan, F				Annan, Francesca			Current Strategies fin Nutriton Educelion to Optimize Gllyeemic Management for Children with Diabetes	PEDIATRIC ENDOCRINOLOGY REVIEWS PER			English	Article						Nutrition; Carbohydrate; Physical activity	POSTPRANDIAL GLYCEMIC CONTROL; BLOOD-GLUCOSE LEVELS; PHYSICAL-ACTIVITY; TYPE-1; BOLUS; ADOLESCENTS; IMPACT; THERAPY; FAT; PROTEIN	Recent developments in the understanding of the impact of dietary quality and meal composition are driving changes in the education provided to children and young people about nutrition and lifestyle management of Type 1 Diabetes (T1D). Nutrition education is moving beyond carbohydrate counting and insulin adjustment to acknowledging the influence of whole food choices on glycemic outcomes.	[Annan, Francesca] Univ Coll London Hosp, London, England	University College London Hospitals NHS Foundation Trust; University of London; University College London	Annan, F (corresponding author), Univ Coll London Hosp, London, England.	francesca.annan@nhs.net							39	1	1	0	9	MEDICAL MEDIA	NETANYA	PO BOX 8214, NETANYA, 4250543, ISRAEL	1565-4753			PEDIATR ENDOCR REV P	Pediatr. Endocrinol. Rev. PER	JUN	2017	14
J	Bozzetto, L; Giorgini, M; Alderisio, A; Costagliola, L; Giacco, A; Riccardi, G; Rivellese, AA; Annuzzi, G				Bozzetto, L.; Giorgini, M.; Alderisio, A.; Costagliola, L.; Giacco, A.; Riccardi, G.; Rivellese, A. A.; Annuzzi, G.			Glycaemic load versus carbohydrate counting for insulin bolus calculation in patients with type 1 diabetes on insulin pump	ACTA DIABETOLOGICA			English	Article						Glycaemic load; Carbohydrate counting; Prandial insulin; Type 1 diabetes; Continuous subcutaneous glucose monitoring	ARTIFICIAL PANCREAS; INDEX; MEALS; DELIVERY; CHILDREN; THERAPY; FOODS	Aims To evaluate feasibility and effectiveness on short-term blood glucose control of using glycaemic load counting (GLC) versus carbohydrate counting (CC) for prandial insulin dosing in patients with type 1 diabetes (T1D). Methods Nine T1D patients on insulin pump, aged 26-58 years, HbA1c 7.7 +/- 0.8 % (61 +/- 8.7 mmol/mol), participated in this real-life setting study. By a crossover design, pa…	[Bozzetto, L.; Giorgini, M.; Alderisio, A.; Costagliola, L.; Giacco, A.; Riccardi, G.; Rivellese, A. A.; Annuzzi, G.] Univ Naples Federico II, Dept Clin Med & Surg, I-80131 Naples, Italy	University of Naples Federico II	Rivellese, AA (corresponding author), Univ Naples Federico II, Dept Clin Med & Surg, Via Pansini 5, I-80131 Naples, Italy.	rivelles@unina.it	Bozzetto, Lutgarda/E-6271-2012	Bozzetto, Lutgarda/0000-0001-6549-4476	Italian Diabetes Society: 'Borsa di studio annuale SID-AMD Pasquale di Coste'	Italian Diabetes Society: 'Borsa di studio annuale SID-AMD Pasquale di Coste'	LB received a research grant from the Italian Diabetes Society: 'Borsa di studio annuale SID-AMD Pasquale di Coste'.		16	21	22	1	12	SPRINGER-VERLAG ITALIA SRL	MILAN	VIA DECEMBRIO, 28, MILAN, 20137, ITALY	0940-5429	1432-5233		ACTA DIABETOL	Acta Diabetol.	OCT	2015	52	5
J	Abrams, C; Meliker, J; Sabino, AF				Abrams, Cassandra; Meliker, Jaymie; Sabino, Anna Floreen			Nutrition Literacy: What are Young Adults with Type-1 Diabetes Missing?	CUREUS JOURNAL OF MEDICAL SCIENCE			English	Article						type 1 diabetes mellitus; public health; endocrinology and diabetes; nutrition and metabolism; adolescent	EDUCATION; CHILDREN	Introduction: This study evaluated the nutrition literacy and perceived emotional burden of disease in young adults with type-1 diabetes. All participants are current or past members of the non-profit organization The Diabetes Link, formally known as the College Diabetes Network. The Diabetes Link is a 501(c)(3) nonprofit organization working to connect and support young adults with type-1 diabet…	[Abrams, Cassandra] Alabama Coll Osteopath Med, Pediat Endocrinol, Dothan, AL 36303 USA; [Meliker, Jaymie] SUNY Stony Brook, Family Populat & Prevent Med, Stony Brook, NY USA; [Sabino, Anna Floreen] Finding Smiles Coaching LLC, Diabet & Endocrinol, Boston, MA USA	State University of New York (SUNY) System; State University of New York (SUNY) Stony Brook	Abrams, C (corresponding author), Alabama Coll Osteopath Med, Pediat Endocrinol, Dothan, AL 36303 USA.	abramsc@acom.edu							14	0	0	1	1	SPRINGERNATURE	LONDON	CAMPUS, 4 CRINAN ST, LONDON, N1 9XW, ENGLAND		2168-8184		CUREUS J MED SCIENCE	Cureus J Med Sci	JUN 3	2023	15	6
C	Contreras, I; Guso, M; Beneyto, A; Vehi, J				Contreras, Ivan; Guso, Marti; Beneyto, Aleix; Vehi, Josep			Photo-based Carbohydrates Counting using Pre-trained Transformer Models	IFAC PAPERSONLINE			English	Proceedings Paper	22nd World Congress of the International Federation of Automatic Control (IFAC)	JUL 09-14, 2023	Yokohama, JAPAN			Machine learning; carbohydrate estimation; transformer neural network; diabetes type 1; blood glucose		Type 1 diabetes is a severe form of diabetes that involves inadequate insulin production by the pancreas. Therefore, patients must take adequate amounts of external insulin to balance blood glucose, where the amount of carbohydrate ingested is the major factor in calculating insulin doses correctly. However, calculating the carbohydrate content of a meal can be complicated by several factors, inc…	[Contreras, Ivan; Guso, Marti; Beneyto, Aleix; Vehi, Josep] Univ Girona, Inst Informat & Applicac, Modeling Identificat & Control Engn Lab, Girona 17003, Spain; [Vehi, Josep] Ctr Invest Biomed Red Diabet & Enfermedades Metab, Girona 17003, Spain	Universitat de Girona; CIBER - Centro de Investigacion Biomedica en Red; CIBERDEM	Contreras, I (corresponding author), Univ Girona, Inst Informat & Applicac, Modeling Identificat & Control Engn Lab, Girona 17003, Spain.				Spanish Ministry of Universities; European Union; Spanish Ministry of Science and Innovation - MCIN/AEI [PID2019-107722RB-C22 / AEI / 10.13039 / 501100011033, PID2020-117171RA-I00]; Government of Catalonia [2017SGR1551, 2020 FI B 00965]	Spanish Ministry of Universities(Spanish Government); European Union(European Union (EU)); Spanish Ministry of Science and Innovation - MCIN/AEI; Government of Catalonia(Generalitat de Catalunya)	This work was partially supported by the Spanish Ministry of Universities, the European Union through Next GenerationEU (Margarita Salas), the Spanish Ministry of Science and Innovation through grant PID2019-107722RB-C22 / AEI / 10.13039 / 501100011033, PID2020-117171RA-I00 funded by MCIN/AEI/10.13039/501100011033 and the Government of Catalonia under 2017SGR1551 and 2020 FI B 00965.		27	0	0	0	0	ELSEVIER	AMSTERDAM	RADARWEG 29, 1043 NX AMSTERDAM, NETHERLANDS	2405-8963			IFAC PAPERSONLINE	IFAC PAPERSONLINE		2023	56	2
J	Zakarneh, S; Khial, Y; Tayyem, R				Zakarneh, Sara; Khial, Yasmin; Tayyem, Reema			Dietary Factors Associated with Glycemic Control in Children and Adolescents with Type 1 Diabetes	CURRENT PEDIATRIC REVIEWS			English	Review; Early Access						Type 1 diabetes mellitus; children; adolescents; insulin; glycemic control; physical activity; nutrients; dietary patterns; carbohydrate count	FATTY-ACID INTAKE; PHYSICAL-ACTIVITY; CARBOHYDRATE; PROTEIN; PREVENTION; PREDICTION; GENETICS; ETIOLOGY; IMPROVE; QUALITY	Type 1 diabetes mellitus (T1DM) is a chronic metabolic disease that results from the autoimmune destruction of pancreatic beta-cells, leading to insulin deficiency and hyperglycemia. It is a common chronic disease in childhood, with a prevalence of 1 in 300 children in the United States and an increasing incidence of 2-5% annually, worldwide. Managing T1DM requires regular insulin administration,…	[Zakarneh, Sara] Univ Jordan, Fac Agr, Dept Nutr & Food Technol, Amman 11942, Jordan; [Khial, Yasmin; Tayyem, Reema] Qatar Univ, Coll Hlth Sci, Dept Human Nutr, Doha, Qatar	University of Jordan; Qatar University	Tayyem, R (corresponding author), Qatar Univ, Coll Hlth Sci, Dept Human Nutr, Doha, Qatar.	reema.tayyem@qu.edu.qa			Declared none.	Declared none.	Declared none.		73	0	0	3	3	BENTHAM SCIENCE PUBL LTD	SHARJAH	EXECUTIVE STE Y-2, PO BOX 7917, SAIF ZONE, 1200 BR SHARJAH, U ARAB EMIRATES	1573-3963	1875-6336		CURR PEDIATR REV	Curr. Pediatr. Rev.	2023 SEP 4	2023
J	Enander, R; Gundevall, C; Strömgren, A; Chaplin, J; Hanas, R				Enander, Rebecka; Gundevall, Christer; Stroemgren, Agneta; Chaplin, John; Hanas, Ragnar			Carbohydrate counting with a bolus calculator improves post-prandial blood glucose levels in children and adolescents with type 1 diabetes using insulin pumps	PEDIATRIC DIABETES			English	Article						bolus calculator; carbohydrate counting; children; CSII; diet; insulin; pump	GLYCEMIC CONTROL; YOUNG-PEOPLE; INFUSION; TRIAL; MANAGEMENT; EDUCATION; BENEFITS; MELLITUS; PROGRAM; CARE	Aim: Carbohydrate counting (CC) is widely used in insulin pumps. The primary objectives of this study were improvement of HbA1c and meal-related plasma glucose (PG) levels when using CC. Methods: Forty patients with pump treatment, aged 13.8 +/- 3.4 yr (range 5.019.5) and diabetes duration 8.0 +/- 3.8 (1.816.8) years completed a 1-yr multi-center study. HbA1c at start was 7.6 +/- 0.9% Diabetes Co…	[Hanas, Ragnar] Uddevalla Cent Hosp, NU Hosp Grp, Dept Pediat, S-45180 Uddevalla, Sweden; [Enander, Rebecka] Lidkoping Hosp, SkaS Hosp Grp, Dept Pediat, S-53185 Lidkoping, Sweden; [Gundevall, Christer; Stroemgren, Agneta] Kungsbacka Hosp, Dept Pediat, S-43480 Kungsbacka, Sweden; [Chaplin, John] Univ Gothenburg, Sahlgrenska Acad, Dept Pediat, Pediat Growth Res Ctr, S-41124 Gothenburg, Sweden	NU Hospital Group; University of Gothenburg	Hanas, R (corresponding author), Uddevalla Cent Hosp, NU Hosp Grp, Dept Pediat, S-45180 Uddevalla, Sweden.	ragnar.hanas@vgregion.se	Chaplin, John/AAI-8584-2020	Chaplin, John/0000-0001-8128-4225	Fyrbodal Research Foundation; Skaraborg Research Foundation; Halland Research Foundation; Smith's Medical	Fyrbodal Research Foundation; Skaraborg Research Foundation; Halland Research Foundation; Smith's Medical	The following participating investigators all critically reviewed the study protocol and collected data: Ewa Carlzon, RN, Lidkoping Hospital, Lidkoping; Ulla Dahlstrom, RD, Uddevalla Hospital, Uddevalla; Birgitta Jarelov-Hjalm, RN, Kungsbacka Hospital, Kungsbacka; Kristin Lundqvist, RN, Uddevalla Hospital, Uddevalla; Anette Olsson, RN, Kungsbacka Hospital, Kungsbacka; Evelyne Printz, RD, Lidkopin…		26	52	55	2	17	WILEY	HOBOKEN	111 RIVER ST, HOBOKEN 07030-5774, NJ USA	1399-543X	1399-5448		PEDIATR DIABETES	Pediatr. Diabetes	NOV	2012	13	7
J	Yari, Z; Behrouz, V; Zand, H; Pourvali, K				Yari, Zahra; Behrouz, Vahideh; Zand, Hamid; Pourvali, Katayoun			New Insight into Diabetes Management: From Glycemic Index to Dietary Insulin Index	CURRENT DIABETES REVIEWS			English	Review						Diabetes mellitus; dietary insulin index; hyperinsulinemia; glycemic index; glycemic load; hyperglycemia	PLASMA-GLUCOSE; METABOLIC SYNDROME; BLOOD-GLUCOSE; VARYING CARBOHYDRATE; PROTEIN INGESTION; ORAL GLUCOSE; FATTY-ACIDS; LOAD; RISK; CANCER	Background: Despite efforts to control hyperglycemia, diabetes management is still challenging. This may be due to focusing on reducing hyperglycemia and neglecting the importance of hyperinsulinemia; while insulin resistance and resultant hyperinsulinemia preceded diabetes onset and may contribute to disease pathogenesis. Objective: The present narrative review attempts to provide a new insight …	[Yari, Zahra] Shahid Beheshti Univ Med Sci, Fac Nutr & Food Technol, Natl Nutr & Food Technol Res Inst, Dept Clin Nutr & Dietet,Student Res Comm, Tehran, Iran; [Behrouz, Vahideh] Shahid Beheshti Univ Med Sci, Fac Nutr & Food Technol, Natl Nutr & Food Technol Res Inst, Dept Clin Nutr & Dietet, Tehran, Iran; [Zand, Hamid; Pourvali, Katayoun] Shahid Beheshti Univ Med Sci, Fac Nutr & Food Technol, De…	Shahid Beheshti University Medical Sciences; Shahid Beheshti University Medical Sciences; Shahid Beheshti University Medical Sciences	Zand, H (corresponding author), Shahid Beheshti Univ Med Sci, Fac Nutr & Food Technol, Dept Cellular & Mol Nutr, Natl Nutr & Food Technol Res Inst, Tehran, Iran.	hamid_zand@sbmu.ac.ir	behrouz, vahideh/AAL-5105-2020; ZAND, HAMID/AIB-4234-2022; zand, hamid/AHE-7158-2022; Pourvali, Katayoun/AEX-5244-2022; Yari, Zahra/P-6594-2019	ZAND, HAMID/0000-0001-7278-9125; zand, hamid/0000-0001-7278-9125; Pourvali, Katayoun/0000-0003-1029-894X; Yari, Zahra/0000-0003-2796-2413; Behrouz, Vahideh/0000-0002-5625-6836	Student Research Committee, Shahid Beheshti University of Medical Sciences, Tehran, Iran [1397/61472]; Shahid Beheshti University of Medical Sciences	Student Research Committee, Shahid Beheshti University of Medical Sciences, Tehran, Iran; Shahid Beheshti University of Medical Sciences	This study is funded to the project No. 1397/61472 from Student Research Committee, Shahid Beheshti University of Medical Sciences, Tehran, Iran. We also appreciate the Student Research Committee and Research & Technology Chancellor in Shahid Beheshti University of Medical Sciences for their financial support of this study.		88	16	17	5	27	BENTHAM SCIENCE PUBL LTD	SHARJAH	EXECUTIVE STE Y-2, PO BOX 7917, SAIF ZONE, 1200 BR SHARJAH, U ARAB EMIRATES	1573-3998	1875-6417		CURR DIABETES REV	Curr. Diabetes Reviews		2020	16	4
S	Vespasiani, G; Rossi, MC		Bruttomesso, D; Grassi, G		Vespasiani, Giacomo; Rossi, Maria Chiara			Diabetes Interactive Diary: A Mobile Phone-Based Telemedicine System for Carbohydrate Counting and Bolus Calculator	TECHNOLOGICAL ADVANCES IN THE TREATMENT OF TYPE 1 DIABETES	Frontiers in Diabetes		English	Article; Book Chapter							QUALITY-OF-LIFE; TYPE-1; HYPOGLYCEMIA; VALIDATION; INSULIN; RECOMMENDATIONS; INTERVENTIONS; SATISFACTION; EXCURSIONS; THERAPY	A flexible therapy for type 1 diabetes based on carbohydrate counting and insulin dose adjustment can promote glycemic control and quality of life without worsening severe hypoglycemia or cardiovascular risk. The complexity of the standard education required by the flexible therapy can be managed with the `Diabetes Interactive Diary (DID)', a carbohydrate/bolus calculator for mobile phones. It al…	[Vespasiani, Giacomo] Madonna del Soccorso Hosp, Diabet Unit, Via Silvio Pellico 68, IT-63039 San Benedetto Tronto, Italy; [Rossi, Maria Chiara] Fdn Mario Negri Sud, Dept Clin Pharmacol & Epidemiol, Santa Maria Imbaro, Italy		Vespasiani, G (corresponding author), Madonna del Soccorso Hosp, Diabet Unit, Via Silvio Pellico 68, IT-63039 San Benedetto Tronto, Italy.	giacvesp@tiscali.it							26	1	2	0	2	KARGER	BASEL	POSTFACH, CH-4009 BASEL, SWITZERLAND	0251-5342	1662-2995	978-3-318-02337-4; 978-3-318-02336-7	FRONT DIABETES	Front.Diabetes		2015	24
J	Lancaster, BM; Pfeffer, B; McElligott, M; Ferguson, AT; Miller, M; Wallace, D; Lane, JT				Lancaster, Blake M.; Pfeffer, Beth; McElligott, Maxine; Ferguson, Agnes T.; Miller, Marilyn; Wallace, Dustin; Lane, James T.			Assessing treatment barriers in young adults with type 1 diabetes	DIABETES RESEARCH AND CLINICAL PRACTICE			English	Article						Young adult; Type 1 diabetes; Carbohydrate; Education	GLYCEMIC CONTROL; MEDICATION ADHERENCE; REGIMEN ADHERENCE; CYSTIC-FIBROSIS; ADOLESCENTS; DEPRESSION; TRANSITION; CHILDREN; CARE; ASSOCIATION	Aims: The current study was designed to identify barriers that prevent young adults with DM1 from achieving glycemic control. Methods: Eighty-three young adult patients with DM1 [age 22.2 +/- 2.8 years (mean +/- SD), duration diabetes 11.3 +/- 5.6 years, HbA1c 8.8 +/- 2.1%] completed a battery of surveys assessing potential barriers to achieving glycemic control. Results of questionnaires were co…	[Lancaster, Blake M.] Univ Nebraska, Med Ctr, Munroe Meyer Inst, Omaha, NE 68198 USA; [Pfeffer, Beth; McElligott, Maxine; Ferguson, Agnes T.; Miller, Marilyn] Nebraska Med Ctr, Ctr Diabet, Omaha, NE USA; [Wallace, Dustin] Mayo Clin, Div Endocrinol, Rochester, MN USA	University of Nebraska System; University of Nebraska Medical Center; University of Nebraska System; University of Nebraska Medical Center; Mayo Clinic	Lancaster, BM (corresponding author), Univ Nebraska, Med Ctr, Munroe Meyer Inst, 985450 Nebraska Med Ctr, Omaha, NE 68198 USA.	blancaster@unmc.edu	Hanghøj, Signe/E-2440-2012; Wallace, Dustin P/L-6401-2016	Wallace, Dustin/0000-0002-1592-9686					37	23	27	2	19	ELSEVIER IRELAND LTD	CLARE	ELSEVIER HOUSE, BROOKVALE PLAZA, EAST PARK SHANNON, CO, CLARE, 00000, IRELAND	0168-8227	1872-8227		DIABETES RES CLIN PR	Diabetes Res. Clin. Pract.	DEC	2010	90	3
J	Gomes, DL; da Silva, ECB; Reis, AL; Carvalhal, MMD; Kikuchi, JLD; Uliana, GC; Berino, TN				Gomes, Daniela Lopes; da Silva, Emily Cristina Barbosa; Reis, Aline Leao; Carvalhal, Manuela Maria de Lima; Kikuchi, Jeane Lorena Dias; Uliana, Gabriela Correia; Berino, Talita Nogueira			Adherence to Online Nutritional Monitoring Was Associated with Better Food Habits in People with T1DM during the COVID-19 Pandemic in Brazil	NUTRIENTS			English	Article						diabetes mellitus; eating habits; social distance; nutritional monitoring		Until this moment, no research has been found that has assessed adherence to online nutritional monitoring by adults with Diabetes Mellitus Type 1 (T1DM) during the pandemic. This article aims to analyze the association between eating habits and adherence to nutritional online care by adults with T1DM during social distancing because of the COVID-19 pandemic in Brazil. A cross-sectional study was…	[Gomes, Daniela Lopes; Reis, Aline Leao; Kikuchi, Jeane Lorena Dias; Uliana, Gabriela Correia; Berino, Talita Nogueira] Fed Univ, Postgrad Program Neurosci & Behav, Behav Theory & Res Nucleus, BR-66075110 Belem, Brazil; [Gomes, Daniela Lopes; da Silva, Emily Cristina Barbosa; Reis, Aline Leao; Carvalhal, Manuela Maria de Lima] Fed Univ Para, Fac Nutr, BR-66075110 Belem, Brazil	Universidade Federal do Para	Gomes, DL (corresponding author), Fed Univ, Postgrad Program Neurosci & Behav, Behav Theory & Res Nucleus, BR-66075110 Belem, Brazil.;Gomes, DL (corresponding author), Fed Univ Para, Fac Nutr, BR-66075110 Belem, Brazil.	danielagomes@ufpa.br; emilycrisilva@gmail.com; a.leaoreis@gmail.com; manuela.carvalhall@gmail.com; nutri.jeanedias@gmail.com; gabriela.ulianaafh@gmail.com; nutritalitaberino@outlook.com	Gomes, Daniela/AAD-7026-2022	Gomes, Daniela/0000-0002-0092-3396; Maria de Lima Carvalhal, Manuela/0000-0003-1397-0471	Research Department of the Federal University of Para~(Pro-Reitoria de Pesquisa e Pos-Graduacao-PROPESP/UFPA)	Research Department of the Federal University of Para~(Pro-Reitoria de Pesquisa e Pos-Graduacao-PROPESP/UFPA)	The article processing charge (APC) was financed by the Research Department of the Federal University of Para (Pro-Reitoria de Pesquisa e Pos-Graduacao-PROPESP/UFPA), notice 02/2023 (PAPQ/PROPESP).		39	0	0	1	2	MDPI	BASEL	ST ALBAN-ANLAGE 66, CH-4052 BASEL, SWITZERLAND		2072-6643		NUTRIENTS	Nutrients	APR 28	2023	15	9
J	Coppin, B; Hamood, N; Tan, F; Scholar, M; Goss, P				Coppin, Brian; Hamood, Nicola; Tan, Felix; Scholar, Matthew; Goss, Peter			Survey of Australian general paediatricians regarding insulin initiation practices in children with new onset of type 1 diabetes	JOURNAL OF PAEDIATRICS AND CHILD HEALTH			English	Article						diabetes; insulin; paediatric	ADOLESCENTS	Aim Australian and New Zealand (NZ) paediatric endocrinologists' and NZ general paediatricians' insulin initiation strategies for children with type 1 diabetes (T1D) was recently described. The aim of this study was to document the insulin initiation practices of Australian general paediatricians in newly diagnosed children with T1D. Methods An online survey was sent to Australian general paediat…	[Coppin, Brian; Hamood, Nicola; Scholar, Matthew] Flinders Med Ctr, Dept Paediat & Child Hlth, Adelaide, SA, Australia; [Coppin, Brian; Hamood, Nicola; Tan, Felix] Flinders Univ S Australia, Dept Paediat & Child Hlth, Adelaide, SA, Australia; [Goss, Peter] Team Diabet, Geelong, Vic, Australia	Flinders Medical Centre; Flinders University South Australia	Coppin, B (corresponding author), Flinders Med Ctr, Dept Paediat & Child Hlth, Flinders Dr, Bedford Pk, SA 5042, Australia.	brian.coppin@sa.gov.au							21	0	0	0	0	WILEY	HOBOKEN	111 RIVER ST, HOBOKEN 07030-5774, NJ USA	1034-4810	1440-1754		J PAEDIATR CHILD H	J. Paediatr. Child Health	MAR	2022	58	3
J	The, NS; Crandell, JL; Thomas, J; Couch, SC; Shah, AS; Maahs, DM; Dabelea, D; Marcovina, SM; D'Agostino, RB; Mayer-Davis, EJ				The, Natalie S.; Crandell, Jamie L.; Thomas, Joan; Couch, Sarah C.; Shah, Amy S.; Maahs, David M.; Dabelea, Dana; Marcovina, Santica M.; D'Agostino, Ralph B., Jr.; Mayer-Davis, Elizabeth J.		SEARCH Diabet Youth Study Grp	Correlates of Medical Nutrition Therapy and Cardiovascular Outcomes in Youth With Type 1 Diabetes	JOURNAL OF NUTRITION EDUCATION AND BEHAVIOR			English	Article						medical nutrition therapy; type 1 diabetes; cardiovascular risk; child	ADOLESCENTS; CHILDREN; SEARCH; DIET; PREVALENCE; MANAGEMENT	Objectives: To examine whether the types of medical nutrition therapies (MNTs) taught to and used by youth with type 1 diabetes (T1D) vary by sociodemographic characteristics and cardiovascular (CVD) risk factors. Design: Cross-sectional study. Setting: The SEARCH for Diabetes in Youth study is a population-based cohort of individuals with clinical diagnosed diabetes. Participants: A total of 1,1…	[The, Natalie S.] Furman Univ, Dept Hlth Sci, Greenville, SC 29613 USA; [Crandell, Jamie L.] Univ N Carolina, Dept Biostat, Gillings Sch Global Publ Hlth, Sch Nursing, Chapel Hill, NC 27599 USA; [Thomas, Joan; Mayer-Davis, Elizabeth J.] Univ N Carolina, Dept Nutr, Gillings Sch Global Publ Hlth, Chapel Hill, NC 27599 USA; [Couch, Sarah C.] Univ Cincinnati, Dept Nutr Sci, Coll Allied Hlth, Cincinna…	University of North Carolina; University of North Carolina Chapel Hill; University of North Carolina; University of North Carolina Chapel Hill; University System of Ohio; University of Cincinnati; Cincinnati Children's Hospital Medical Center; Children's Hospital Colorado; University of Colorado System; University of Colorado Anschutz Medical Campus; University of Colorado System; University of C…	Mayer-Davis, EJ (corresponding author), Univ N Carolina, Dept Nutr, Gillings Sch Global Publ Hlth, 2211 McGavran Greenberg Hall,Campus Box 7461, Chapel Hill, NC 27599 USA.	ejmayer-davis@unc.edu	Shah, Amy/AAB-4631-2020; The, Natalie/ITU-9154-2023; Crandell, Jamie/KCX-8061-2024; Dagostino Jr, Ralph/C-4060-2017	Dagostino Jr, Ralph/0000-0002-3550-8395; Maahs, David/0000-0002-4602-7909	Centers for Disease Control and Prevention [00097, DP-05-069, DP-10-001]; National Institute of Diabetes and Digestive and Kidney Diseases; University of Colorado Denver [U48/CCU819241-3, U01 DP000247, U18DP000247-06A1]; Kuakini Medical Center [U58CCU919256, U01 DP000245]; Children's Hospital Medical Center (Cincinnati) [U48/CCU519239, U01 DP000248, 1U18DP002709]; University of North Carolina at …	Centers for Disease Control and Prevention(United States Department of Health & Human ServicesCenters for Disease Control & Prevention - USA); National Institute of Diabetes and Digestive and Kidney Diseases(United States Department of Health & Human ServicesNational Institutes of Health (NIH) - USANIH National Institute of Diabetes & Digestive & Kidney Diseases (NIDDK)); University of Colorado D…	The SEARCH for Diabetes in Youth is funded by the Centers for Disease Control and Prevention (PA numbers 00097, DP-05-069, and DP-10-001) and supported by the National Institute of Diabetes and Digestive and Kidney Diseases. Site Contract Numbers: Kaiser Permanente Southern California (U48/CCU919219, U01 DP000246, and U18DP002714), University of Colorado Denver (U48/CCU819241-3, U01 DP000247, and…		20	10	13	0	9	ELSEVIER SCIENCE INC	NEW YORK	STE 800, 230 PARK AVE, NEW YORK, NY 10169 USA	1499-4046	1878-2620		J NUTR EDUC BEHAV	J. Nutr. Educ. Behav.	NOV-DEC	2013	45	6
J	Silva, CFM; Saunders, C; Peres, W; Folino, B; Kamel, T; dos Santos, MS; Padilha, P				Silva, Carolina F. M.; Saunders, Claudia; Peres, Wilza; Folino, Barbara; Kamel, Taiana; dos Santos, Mayara Silva; Padilha, Patricia			Effect of ultra-processed foods consumption on glycemic control and gestational weight gain in pregnant with pregestational diabetes mellitus using carbohydrate counting	PEERJ			English	Article						Maternal nutrition; Prenatal care; Diabetes mellitus; Blood glucose; Weight gain	LIFE-STYLE; WOMEN; PRODUCTS; TYPE-1; OUTCOMES; DIET	Aims: The aims were to evaluate the consumption of ultra-processed foods by pregnant women with pre-existing diabetes mellitus (DM) using the carbohydrate counting method, in addition to investigating the association with total gestational weight gain and glycemic control. Methods: A cohort study of adult Brazilian pregnant women with pre-existing DM. Dietary intake was evaluated adopting the NOV…	[Silva, Carolina F. M.; Saunders, Claudia; Peres, Wilza; Folino, Barbara; dos Santos, Mayara Silva; Padilha, Patricia] Univ Fed Rio de Janeiro, Inst Nutr Josue de Castro, Rio De Janeiro, Brazil; [Kamel, Taiana] Veiga de Almeida Univ UVA, Rio De Janeiro, Brazil	Universidade Federal do Rio de Janeiro; Universidade Veiga de Almeida (UVA)	Padilha, P (corresponding author), Univ Fed Rio de Janeiro, Inst Nutr Josue de Castro, Rio De Janeiro, Brazil.	patricia@nutricao.ufrj.br		Santos, Mayara Silva dos/0000-0001-6092-0501; , Wilza/0000-0003-0269-5363	National Scientific and Technological Development Council (Conselho Nacional de Desenvolvimento Cientifico e Tecnologico-CNPq); Foundation for Research Support of the State of Rio de Janeiro (Fundacao de Amparo a Pesquisa do Estado do Rio de Janeiro-FAPERJ)	National Scientific and Technological Development Council (Conselho Nacional de Desenvolvimento Cientifico e Tecnologico-CNPq)(Conselho Nacional de Desenvolvimento Cientifico e Tecnologico (CNPQ)); Foundation for Research Support of the State of Rio de Janeiro (Fundacao de Amparo a Pesquisa do Estado do Rio de Janeiro-FAPERJ)(Fundacao Carlos Chagas Filho de Amparo a Pesquisa do Estado do Rio De J…	This work was supported by the National Scientific and Technological Development Council (Conselho Nacional de Desenvolvimento Cientifico e Tecnologico-CNPq), Productivity Grants Research and scientific initiation scholarship and the Foundation for Research Support of the State of Rio de Janeiro (Fundacao de Amparo a Pesquisa do Estado do Rio de Janeiro-FAPERJ). The funders had no role in study d…		40	15	16	0	9	PEERJ INC	LONDON	341-345 OLD ST, THIRD FLR, LONDON, EC1V 9LL, ENGLAND	2167-8359			PEERJ	PeerJ	FEB 1	2021	9
J	Buck, S; Krauss, C; Waldenmaier, D; Liebing, C; Jendrike, N; Högel, J; Pfeiffer, BM; Haug, C; Freckmann, G				Buck, Sina; Krauss, Collin; Waldenmaier, Delia; Liebing, Christina; Jendrike, Nina; Hoegel, Josef; Pfeiffer, Boris M.; Haug, Cornelia; Freckmann, Guido			Evaluation of Meal Carbohydrate Counting Errors in Patients with Type 1 Diabetes	EXPERIMENTAL AND CLINICAL ENDOCRINOLOGY & DIABETES			English	Article						diabetes; carbohydrate counting; estimation accuracy	INTENSIVE INSULIN THERAPY; GLYCEMIC CONTROL; CHILDREN; ADOLESCENTS; NUTRITION; MANAGEMENT	Aim Correct estimation of meal carbohydrate content is a prerequisite for successful intensified insulin therapy in patients with diabetes. In this survey, the counting error in adult patients with type 1 diabetes was investigated. Methods Seventy-four patients with type 1 diabetes estimated the carbohydrate content of 24 standardized test meals. The test meals were categorized into 1 of 3 groups…	[Buck, Sina; Krauss, Collin; Waldenmaier, Delia; Liebing, Christina; Jendrike, Nina; Haug, Cornelia; Freckmann, Guido] Univ Ulm, Inst Diabet Technol, Forsch & Entwicklungsgesell mbH, Lise Meitner Str 8-2, D-89081 Ulm, Germany; [Hoegel, Josef] Univ Klinikum Ulm, Inst Humangenet, Ulm, Germany; [Pfeiffer, Boris M.] ReferArt, Darmstadt, Germany	Ulm University; Ulm University	Buck, S (corresponding author), Univ Ulm, Inst Diabet Technol, Forsch & Entwicklungsgesell mbH, Lise Meitner Str 8-2, D-89081 Ulm, Germany.	sina.buck@idt-ulm.de		Freckmann, Guido/0000-0002-0406-9529					39	6	6	0	5	GEORG THIEME VERLAG KG	STUTTGART	RUDIGERSTR 14, D-70469 STUTTGART, GERMANY	0947-7349	1439-3646		EXP CLIN ENDOCR DIAB	Exp. Clin. Endocrinol. Diabet.	JUL	2022	130	7
J	Kupper, C; Higgins, LA				Kupper, Cynthia; Higgins, Laurie A.			Combining Diabetes and Gluten-Free Dietary Management Guidelines	PRACTICAL GASTROENTEROLOGY			English	Article								The association of celiac disease and type 1 diabetes is well documented in the literature. Type 1 diabetes, celiac and thyroid diseases are a triad of autoimmune conditions with a significant co-morbidity. However, very little is written about the management of celiac disease and type 1 diabetes and clear guidelines are not available. This article reviews nutrition recommendations for diabetes m…	[Kupper, Cynthia] Gluten Intolerance Grp North Amer, Auburn, WA 98092 USA; [Higgins, Laurie A.] Joslin Diabet Ctr, Pediat Adolescent & Young Adult Sect, Boston, MA 02215 USA	Harvard University; Joslin Diabetes Center, Inc.	Kupper, C (corresponding author), Gluten Intolerance Grp North Amer, Auburn, WA 98092 USA.								16	3	3	0	0	SHUGAR PUBLISHING INC	WESTHAMPTON BEACH	32 MILL ROAD, WESTHAMPTON BEACH, NY 11978 USA	0277-4208			PRACT GASTROENTEROL	Pract. Gasterontol.	MAR	2007	31	3
J	Arslan, M				Arslan, Muge			Assessment of carbohydrate count method knowledge levels and insulin types of individuals with type 1 DM	CLINICAL AND EXPERIMENTAL HEALTH SCIENCES			English	Article						T1DM; insulin; carbohydrate counting; nutrition; knowledge	COMPLICATIONS; MANAGEMENT; DIET	Objectives: The purpose of this research is to evaluate the knowledge status of carbohydrate (CHO) counting method and to examine the insulin types and doses of adult individuals with Type 1 diabetes mellitus (T1DM) who applied CHO count. Methods: This is a descriptive study. The working group of this study consisted of 118 patients with T1DM who applied CHO counting, aged 18-65 using outpatient …	[Arslan, Muge] Istanbul Aydin Univ, Fac Hlth Sci, Nutr & Dietet Dept, Istanbul, Turkey	Istanbul Aydin University	Arslan, M (corresponding author), Istanbul Aydin Univ, Fac Hlth Sci, Nutr & Dietet Dept, Istanbul, Turkey.	dyt_muge@hotmail.com	ARSLAN, Müge/AGN-3115-2022; Arslan, Muge/AAG-4655-2020	Arslan, Muge/0000-0003-1305-5126					22	1	1	2	3	MARMARA UNIV, INST HEALTH SCIENCES	ISTANBUL	MARMARA U BASIBUYUK SAGLIK YERLESKESI, SAGLIK BILIMLERI ENSTITUSU MUDURLUGU, BASIBUYUK YOLU 9-3, ISTANBUL, 34854, TURKEY	2459-1459			CLIN EXP HEALTH SCI	Clin. Exp. Health Sci.		2019	9	4
J	Bao, JS; de Jong, V; Atkinson, F; Petocz, P; Brand-Miller, JC				Bao, Jiansong; de Jong, Vanessa; Atkinson, Fiona; Petocz, Peter; Brand-Miller, Jennie C.			Food insulin index: physiologic basis for predicting insulin demand evoked by composite meals	AMERICAN JOURNAL OF CLINICAL NUTRITION			English	Article							DEPENDENT DIABETES-MELLITUS; GLYCEMIC INDEX; BLOOD-GLUCOSE; PLASMA-GLUCOSE; CARBOHYDRATE; LOAD; RESPONSES; RISK; FAT; RESISTANCE	Background: Diets that provoke less insulin secretion may be helpful in the prevention and management of diabetes. A physiologic basis for ranking foods according to insulin demand could therefore assist further research. Objective: We assessed the utility of a food insulin index (FII) that was based on testing isoenergetic portions of single foods (1000 kJ) in predicting the insulin demand evoke…	[Bao, Jiansong; de Jong, Vanessa; Atkinson, Fiona; Brand-Miller, Jennie C.] Univ Sydney, Inst Obes Nutr & Exercise, Sydney, NSW 2006, Australia; [Petocz, Peter] Macquarie Univ, Dept Stat, Sydney, NSW 2109, Australia	University of Sydney; Macquarie University	Brand-Miller, JC (corresponding author), Univ Sydney, Inst Obes Nutr & Exercise, Biochem Bldg G08, Sydney, NSW 2006, Australia.	j.brandmiller@usyd.edu.au	Atkinson, Fiona S/H-7592-2013; Brand-Miller, Jennie/A-6835-2013	Atkinson, Fiona S/0000-0003-4435-417X; Brand-Miller, Jennie/0000-0002-6797-8754	University of Sydney	University of Sydney(University of Sydney)	Supported by internal revenue, University of Sydney.		20	89	95	1	20	OXFORD UNIV PRESS	OXFORD	GREAT CLARENDON ST, OXFORD OX2 6DP, ENGLAND	0002-9165	1938-3207		AM J CLIN NUTR	Am. J. Clin. Nutr.	OCT 1	2009	90	4
J	Raimond, LH; Secher, AL; Andersen, MM; Linddal, AEK; Skouboe, AG; Norgaard, K				Raimond, Linda H.; Secher, Anna L.; Andersen, Merete M.; Linddal, Adelaide E. K.; Skouboe, Anne G.; Norgaard, Kirsten			An educational programme and patient-reported outcomes using flash glucose monitoring and automated bolus calculation in type 1 diabetes	PRACTICAL DIABETES			English	Article						type 1 diabetes; education; patient-reported outcomes; flash glucose monitoring; bolus calculation	QUALITY-OF-LIFE; IMPACT	Introduction: Our primary aim was to describe the educational programme and user's guide for decision support for persons with type 1 diabetes who commence carbohydrate counting with automated bolus calculator (ABC) and flash (intermittently scanned) glucose monitoring (isCGM). The programme was developed for the ABC Flash trial, conducted in The Capital Region of Denmark in 2018-2020. We also ai…	[Raimond, Linda H.; Secher, Anna L.; Skouboe, Anne G.; Norgaard, Kirsten] Steno Diabet Ctr Copenhagen, Borgmester Ib Juuls Vej 83, DK-2730 Herlev, Denmark; [Andersen, Merete M.] Nordsjaellands Hosp, Dept Endocrinol, Hillerod, Denmark; [Linddal, Adelaide E. K.] Amager & Hvidovre Hosp, Dept Endocrinol, Hvidovre, Denmark; [Norgaard, Kirsten] Univ Copenhagen, Fac Hlth & Med Sci, Dept Clin Med, Copenh…	Steno Diabetes Center; University of Copenhagen	Raimond, LH (corresponding author), Steno Diabet Ctr Copenhagen, Borgmester Ib Juuls Vej 83, DK-2730 Herlev, Denmark.	linda.raimond@regionh.dk	Nørgaard, Kirsten/AAC-9803-2020	Nørgaard, Kirsten/0000-0003-1620-8271					20	0	0	0	0	JOHN WILEY & SONS LTD	CHICHESTER	THE ATRIUM, SOUTHERN GATE, CHICHESTER PO19 8SQ, W SUSSEX, ENGLAND	2047-2897	2047-2900		PRACT DIABETES	Pract. Diabetes	SEP	2023	40	5
J	Reiterer, F; Freckmann, G				Reiterer, Florian; Freckmann, Guido			Advanced carbohydrate counting: An engineering perspective	ANNUAL REVIEWS IN CONTROL			English	Review						Diabetes; Metabolic control; Biomedical systems; Insulin therapy	TO-RUN CONTROL; TYPE-1 DIABETES IMPLICATIONS; POSTPRANDIAL GLUCOSE CONTROL; INTENSIVE INSULIN THERAPY; ARTIFICIAL PANCREAS; IN-SILICO; BOLUS CALCULATOR; GLYCEMIC CONTROL; MEAL DETECTION; MODEL	Since they lack insulin-producing fi-cells, patients with type 1 diabetes mellitus (T1DM) need to supply their body with insulin from external sources to manage their blood glucose (BG) concentration and mitigate the long-term effects of chronically increased BG levels. The common way of dosing insulin in T1DM is basal bolus therapy. In this method, patients continuously supply their body with a …	[Reiterer, Florian] Johannes Kepler Univ Linz, Inst Design & Control Mech Syst, Linz, Austria; [Freckmann, Guido] Univ Ulm, Inst Diabet Technol Forsch & Entwicklungsgesell m, Ulm, Germany	Johannes Kepler University Linz; Ulm University	Reiterer, F (corresponding author), Johannes Kepler Univ Linz, Inst Design & Control Mech Syst, Linz, Austria.	florian.reiterer@jku.at; guido.freckmann@idt-ulm.de	Freckmann, Guido/AAQ-7377-2020	Freckmann, Guido/0000-0002-0406-9529					130	7	7	0	7	PERGAMON-ELSEVIER SCIENCE LTD	OXFORD	THE BOULEVARD, LANGFORD LANE, KIDLINGTON, OXFORD OX5 1GB, ENGLAND	1367-5788			ANNU REV CONTROL	Annu. Rev. Control		2019	48
[truncated: 227 more rows]
[truncated: 22 more columns]
